# Supplementary material for: Effectiveness of the prevention of HIV mother -to-child transmission (PMTCT) program via early infant diagnosis (EID) data in Senegal
Source: PLoS One. 2019 May 21;14(5):e0215941. doi: 10.1371/journal.pone.0215941 (PMC6529000; doi:10.1371/journal.pone.0215941)
Supplement: S1 File — (XLS) [file pone.0215941.s001.xls]

## Sheet: Sheet1
Reference	Hospital	REGION	Year	Sexe	Number_tests	Number_monthstests_inweeks	AgeWeeks	mother_prophylaxie	child_Prophylaxie	Mother_Child_Prophylaxie	Feeding_Mode	Lab_RESULT
2947-HALD	Roi Baudouin	DAKAR	2007-2008	Female	2	4	<=6					POSITIF
2381-HALD	Roi Baudouin	DAKAR	2007-2008	Male	2							NEGATIF
2946-HALD	Roi Baudouin	DAKAR	2007-2008	Female	1	6	<=6					NEGATIF
2627-HALD	CHU FANN	DAKAR	2007-2008	Female	1							NEGATIF
2866 HALD	Roi Baudouin	DAKAR	2007-2008	Male	2							NEGATIF
2756-HALD	Roi Baudouin	DAKAR	2007-2008	Female	1							POSITIF
2742-HALD	Roi Baudouin	DAKAR	2007-2008	Male	2							NEGATIF
2845-HALD	IHS	DAKAR	2007-2008	Male	1							NEGATIF
2835-HALD	CS Roi Baudouin	DAKAR	2007-2008	Male	2	21	12-24					NEGATIF
2544-HALD	Roi Baudouin	DAKAR	2007-2008	Female	1							NEGATIF
2499-HALD	Roi Baudouin	DAKAR	2007-2008	Male	2	11	6 - 12					NEGATIF
2498-HALD	Roi Baudouin	DAKAR	2007-2008	Female	2							NEGATIF
2497-HALD	Roi Baudouin	DAKAR	2007-2008	Male	2							NEGATIF
2496-HALD	Roi Baudouin	DAKAR	2007-2008	Female	2							NEGATIF
2671-HALD	Roi Baudouin	DAKAR	2007-2008	Female	1							NEGATIF
2425-HALD	Roi Baudouin	DAKAR	2007-2008	Female	2	8	6 - 12					NEGATIF
2653-HALD	Roi Baudouin	DAKAR	2007-2008	Male	2	6	<=6					NEGATIF
2456-HALD	Roi Baudouin	DAKAR	2007-2008	Male	2	5	<=6					NEGATIF
2474-HALD	CHU FANN	DAKAR	2007-2008	Female	1							NEGATIF
2847-HALD	IHS	DAKAR	2007-2008	Male	2							NEGATIF
2824-HALD	HEAR	DAKAR	2007-2008	Male	1	8	6 - 12					NEGATIF
2744-HALD	Roi Baudouin	DAKAR	2007-2008	Female	2	6	<=6					NEGATIF
2607-HALD	CHU FANN	DAKAR	2007-2008	Male	1							NEGATIF
2380-HALD	HEAR	DAKAR	2007-2008	Female	2							NEGATIF
2454-HALD	IHS	DAKAR	2007-2008	Male	1							NEGATIF
2974-HALD	Roi Baudouin	DAKAR	2007-2008	Male	2							NEGATIF
2420-HALD	HEAR	DAKAR	2007-2008	Male	2	22	12-24					POSITIF
2400-HALD	Roi Baudouin	DAKAR	2007-2008	Male	1							NEGATIF
2526-HALD	HEAR	DAKAR	2007-2008	Male	1	16	12-24					NEGATIF
2883-HALD	CHU Le Dantec	DAKAR	2007-2008	Female	1							NEGATIF
2834-HALD	Roi Baudouin	DAKAR	2007-2008	Female	2	7	6 - 12					NEGATIF
2754-HALD	HEAR	DAKAR	2007-2008	Male	1							NEGATIF
2500-HALD	HEAR	DAKAR	2007-2008	Male	1							NEGATIF
2530-HALD	HEAR	DAKAR	2007-2008	Male	1	4	<=6					NEGATIF
2933-HALD	HEAR	DAKAR	2007-2008	Female	1							NEGATIF
2577-HALD	HEAR	DAKAR	2007-2008	Male	3							NEGATIF
2545-HALD	Roi Baudouin	DAKAR	2007-2008	Male	2							NEGATIF
2856 hald	JOAL FADIOUTH	THIES	2007-2008	Male	2							NEGATIF
2830-HALD	P�diatrie Sociale M. U. de Joal Fadiouth	THIES	2007-2008	Male	1	8	6 - 12					NEGATIF
2840-HALD	HEAR	DAKAR	2007-2008	Male	1	8	6 - 12					NEGATIF
2858-HALD	P�d. Soc. MU de Joal fadiouth	THIES	2007-2008	Female	1							NEGATIF
2487-HALD	HEAR	DAKAR	2007-2008	Female	1							NEGATIF
2848-HALD	HEAR	DAKAR	2007-2008	Female	1							NEGATIF
2559-HALD	Roi Baudouin	DAKAR	2007-2008	Female	2							POSITIF
2833-HALD	Roi Baudouin	DAKAR	2007-2008	Female	2	8	6 - 12					NEGATIF
2547-HALD	HEAR	DAKAR	2007-2008	Male	2							POSITIF
2820-HALD	HEAR	DAKAR	2007-2008	Male	1							NEGATIF
2625-HALD	Hopital R�gional de THIES	THIES	2007-2008	Male	1							NEGATIF
2501-HALD	CHU Le Dantec	DAKAR	2007-2008	Male	1							NEGATIF
2975-hald	CS Roi Baudouin	DAKAR	2007-2008	Female	1	12	6 - 12					NEGATIF
2842-HALD	Roi Baudouin	DAKAR	2007-2008	Male	2	45	24-48					POSITIF
TE-M.T.T	HEAR	DAKAR	2007-2008	Male	1							NEGATIF
A3-283	HEAR	DAKAR	2007-2008	Female	1							POSITIF
2924 HALD	CS Roi Baudouin	DAKAR	2007-2008	Male	1	6	<=6					NEGATIF
2871-HALD	HEAR	DAKAR	2007-2008	Female	1							NEGATIF
2558-HALD	Roi Baudouin	DAKAR	2007-2008	Male	2							NEGATIF
2815-HALD	Roi Baudouin	DAKAR	2007-2008	Female	2	6	<=6					NEGATIF
2600-HALD	CHU Le Dantec	DAKAR	2007-2008	Male	2							NEGATIF
2681-HALD	HEAR	DAKAR	2007-2008	Female	4	13	12-24					NEGATIF
2943 HALD	Roi Baudouin	DAKAR	2007-2008	Male	2	19	12-24					POSITIF
2421-HALD	HEAR	DAKAR	2007-2008	Female	1							NEGATIF
2378-HALD	HEAR	DAKAR	2007-2008	Male	1							NEGATIF
2335-HALD	HEAR	DAKAR	2007-2008	Female	1							NEGATIF
2864 HALD	Roi Baudouin	DAKAR	2007-2008	Male	1							NEGATIF
2464-HALD	Roi Baudouin	DAKAR	2007-2008	Male	1	7	6 - 12					NEGATIF
2773-HALD	CHU Le Dantec	DAKAR	2007-2008	Male	2							NEGATIF
2652-HALD	Roi Baudouin	DAKAR	2007-2008	Male	1							NEGATIF
2374-HALD	Roi Baudouin	DAKAR	2007-2008	Male	1							NEGATIF
2434-HALD	HEAR	DAKAR	2007-2008	Male	1	6	<=6					NEGATIF
2755-HALD	Roi Baudouin	DAKAR	2007-2008	Male	2	8	6 - 12					NEGATIF
2493-HALD	HEAR	DAKAR	2007-2008	Male	2							NEGATIF
CHRT-25	Centre Hospitalier R�gional de Thi�s	THIES	2007-2008	Male	1							NEGATIF
2480-HALD	Roi Baudouin	DAKAR	2007-2008	Male	2							NEGATIF
2853-HALD	HOGY	DAKAR	2007-2008	Female	1							POSITIF
2566-HALD	CHU Le Dantec	DAKAR	2007-2008	Female	1							NEGATIF
TE-NG.TH	Roi Baudouin	DAKAR	2007-2008		1							NEGATIF
2953-HALD	CHU Le Dantec	DAKAR	2007-2008	Male	2							NEGATIF
2743-HALD	Roi Baudouin	DAKAR	2007-2008	Female	2	23	12-24					NEGATIF
2597-HALD	HEAR	DAKAR	2007-2008	Female	1							NEGATIF
2426-HALD	Roi Baudouin	DAKAR	2007-2008	Female	2	7	6 - 12					NEGATIF
2479-HALD	Roi Baudouin	DAKAR	2007-2008	Male	2							NEGATIF
2651-HALD	HEAR	DAKAR	2007-2008	Female	1							POSITIF
2580-HALD	HEAR	DAKAR	2007-2008	Male	1							NEGATIF
2768-HALD	CHU FANN	DAKAR	2007-2008	Female	1							POSITIF
2803-HALD	CHU Le Dantec	DAKAR	2007-2008	Male	2							NEGATIF
2863 HALD	Roi Baudouin	DAKAR	2007-2008	Female	1							NEGATIF
2432-HALD	Roi Baudouin	DAKAR	2007-2008	Male	2	10	6 - 12					NEGATIF
2772-HALD	CHU Le Dantec	DAKAR	2007-2008	Male	1							NEGATIF
2808-HALD	CHU Le Dantec	DAKAR	2007-2008	Female	1							NEGATIF
2867 HALD	Roi Baudouin	DAKAR	2007-2008	Male	2							NEGATIF
2865 HALD	Roi Baudouin	DAKAR	2007-2008	Female	2	20	12-24					NEGATIF
2857 HALD	JOAL FADIOUTH	THIES	2007-2008	Male	1							NEGATIF
2949-HALD	Roi Baudouin	DAKAR	2007-2008	Male	2	12	6 - 12					NEGATIF
2719-HALD	HEAR	DAKAR	2007-2008	Female	1							NEGATIF
2741-HALD	Roi Baudouin	DAKAR	2007-2008	Female	1	18	12-24					NEGATIF
2785-HALD	CS Roi Baudouin	DAKAR	2007-2008	Female	2	8	6 - 12					NEGATIF
2416-HALD	Roi Baudouin	DAKAR	2007-2008	Male	2							NEGATIF
2382-HALD	Roi Baudouin	DAKAR	2007-2008	Female	1							NEGATIF
2923 HALD	CS Roi Baudouin	DAKAR	2007-2008	Female	3	4	<=6					NEGATIF
2513-HALD	HEAR	DAKAR	2007-2008	Female	1							POSITIF
2602-HALD	HEAR	DAKAR	2007-2008	Male	1							NEGATIF
2342-HALD	Roi Baudouin	DAKAR	2007-2008	Female	2							NEGATIF
2503-HALD	HEAR	DAKAR	2007-2008	Female	2	4	<=6					NEGATIF
2407-HALD	HEAR	DAKAR	2007-2008	Male	1	24	12-24					NEGATIF
2948-HALD	Roi Baudouin	DAKAR	2007-2008	Male	1	7	6 - 12					NEGATIF
TM-360	CHU FANN	DAKAR	2007-2008	Female	1							POSITIF
2846-HALD	IHS	DAKAR	2007-2008	Male	1							NEGATIF
2844-HALD	Roi Baudouin	DAKAR	2007-2008	Male	1							POSITIF
2502-HALD	HEAR	DAKAR	2007-2008	Male	1							NEGATIF
2524-HALD	CHU Le Dantec	DAKAR	2007-2008	Female	2							NEGATIF
2922 HALD	Roi Baudouin	DAKAR	2007-2008	Female	1							NEGATIF
2389-HALD	HEAR	DAKAR	2007-2008	Female	1							NEGATIF
2942 HALD	Roi Baudouin	DAKAR	2007-2008	Female	2	10	6 - 12					NEGATIF
2955-HALD	CHU Le Dantec	DAKAR	2007-2008	Male	1							NEGATIF
2567-HALD	HOGGY	DAKAR	2007-2008		1							NEGATIF
2843-HALD	CS Roi Baudouin	DAKAR	2007-2008	Female	2	11	6 - 12					NEGATIF
2489-HALD	Roi Baudouin	DAKAR	2007-2008	Male	2							NEGATIF
2603-HALD	HEAR	DAKAR	2007-2008	Male	1							NEGATIF
2422-HALD	HEAR	DAKAR	2007-2008	Female	1							NEGATIF
2435-HALD	HEAR	DAKAR	2007-2008	Male	2	10	6 - 12					NEGATIF
2525-HALD	HEAR	DAKAR	2007-2008	Male	1							NEGATIF
2555-HALD	HEAR	DAKAR	2007-2008	Male	1							NEGATIF
2814-HALD	Roi Baudouin	DAKAR	2007-2008		1							NEGATIF
2819-HALD	HEAR	DAKAR	2007-2008	Male	1							POSITIF
2796-HALD	CHU Le Dantec	DAKAR	2007-2008	Female	1							NEGATIF
3190-HALD	CHR de NDIOUM	SAINT LOUIS	2007-2008		2							POSITIF
3489-HALD	C.S.JOAL	THIES	2007-2008	Female	4							NEGATIF
3005-HALD	CHU Le Dantec	DAKAR	2007-2008	Male	2							NEGATIF
3145-HALD	Roi Baudouin	DAKAR	2007-2008	Male	1	12	6 - 12					POSITIF
3099-HALD	CHU Le Dantec	DAKAR	2007-2008	Male	1							NEGATIF
3633-HALD	CHU Le Dantec	DAKAR	2007-2008	Male	1							NEGATIF
3636-HALD	Roi Baudouin	DAKAR	2007-2008	Male	1							NEGATIF
3984 hald	MBAO	DAKAR	2007-2008	Female	1	12	6 - 12					POSITIF
3314-HALD	Roi Baudouin	DAKAR	2007-2008	Male	1							NEGATIF
3474-HALD	Roi Baudouin	DAKAR	2007-2008	Male	1							NEGATIF
3579-HALD	CHU Le Dantec	DAKAR	2007-2008	Male	1							NEGATIF
3012-HALD	CHU Le Dantec	DAKAR	2007-2008	Male	2							NEGATIF
3990-HALD	CS MBOUR	THIES	2007-2008	Female	1	44	24-48					NEGATIF
3818-HALD	CS MBOUR	THIES	2007-2008	Male	4	6	<=6					NEGATIF
3040-HALD	CHU Le Dantec	DAKAR	2007-2008	Female	1							NEGATIF
3023-hald	CS Pikine	DAKAR	2007-2008		1							NEGATIF
KLD-04	KOLDA	KOLDA	2007-2008	Male	1	68	48-72					NEGATIF
"	CS NDAMATOU	DIOURBEL	2007-2008	Male	1							NEGATIF
3405-HALD	Roi Baudouin	DAKAR	2007-2008	Male	2							NEGATIF
3819-HALD	CS MBOUR	THIES	2007-2008	Female	1	4	<=6					NEGATIF
"	DOMINIQUE	DAKAR	2007-2008	Female	1							NEGATIF
3058-HALD	Rufisque	DAKAR	2007-2008	Female	1	8	6 - 12					NEGATIF
3177-HALD	HEAR	DAKAR	2007-2008	Female	1	28	24-48					POSITIF
KLD-03	KOLDA	KOLDA	2007-2008	Male	1	64	48-72					NEGATIF
2996-HALD	CHU OUAGAM	DAKAR	2007-2008	Male	2							NEGATIF
3108-HALD	HALD	DAKAR	2007-2008	Male	1	48	24-48					NEGATIF
DJM-14	C.S DIOUM	SAINT LOUIS	2007-2008	Female	1							NEGATIF
3470-HALD	IHS	DAKAR	2007-2008	Female	2							NEGATIF
3176-HALD	HEAR	DAKAR	2007-2008	Female	1	16	12-24					POSITIF
3447-HALD	CHU Le Dantec	DAKAR	2007-2008	Male	2							NEGATIF
3991-HALD	CS MBOUR	THIES	2007-2008	Male	2	44	24-48					NEGATIF
3638-HALD	Roi Baudouin	DAKAR	2007-2008	Male	1							NEGATIF
3488-HALD	P�d Sociale JOAL FADIOUTH	THIES	2007-2008	Male	1							NEGATIF
2921-HALD	ALD	DAKAR	2007-2008	Female	2							NEGATIF
2976-HALD	Roi Baudouin	DAKAR	2007-2008	Female	2							NEGATIF
KLD-02	KOLDA	KOLDA	2007-2008	Male	1	12	6 - 12					NEGATIF
CHRT05/08	CHRTHIES	THIES	2007-2008	Female	1							POSITIF
3042-HALD	Roi Baudouin	DAKAR	2007-2008	Male	1							NEGATIF
CHRT06/08	CHRTHIES	THIES	2007-2008	Male	1							POSITIF
3025-HALD	CS Roi Baudouin	DAKAR	2007-2008	Male	2	4	<=6					NEGATIF
3351-HALD	HEAR	DAKAR	2007-2008	Male	1							NEGATIF
3340-HALD	HEAR	DAKAR	2007-2008	Male	2	6	<=6					NEGATIF
3510-HALD	Roi Baudouin	DAKAR	2007-2008	Male	1							NEGATIF
3218-HALD	HEAR	DAKAR	2007-2008	Female	1	48	24-48					NEGATIF
3210-HALD	HMO	DAKAR	2007-2008	Male	1							NEGATIF
3103-HALD	HEAR	DAKAR	2007-2008	Female	1	6	<=6					NEGATIF
3021-HALD	HEAR	DAKAR	2007-2008	Female	2	4	<=6					NEGATIF
"	C.S NDAMATOU	DIOURBEL	2007-2008	Female	1							NEGATIF
3185-HALD	CS Roi Baudouin	DAKAR	2007-2008	Male	2	8	6 - 12					NEGATIF
2979-HALD	HEAR	DAKAR	2007-2008	Female	1							NEGATIF
3250-HALD	IHS	DAKAR	2007-2008	Female	2	6	<=6					NEGATIF
3016-HALD	DISTRICT DE MBOUR	THIES	2007-2008	Male	1							NEGATIF
3215-HALD	CS Roi Baudouin	DAKAR	2007-2008	Male	1	4	<=6					NEGATIF
DJM-11	CHR NDIOUM	SAINT LOUIS	2007-2008		2							NEGATIF
3472-HALD	CS RUFISQUE	DAKAR	2007-2008	Male	1							NEGATIF
A3-348	HEAR	DAKAR	2007-2008	Male	1	20	12-24					POSITIF
3428-HALD	District de MBAO	DAKAR	2007-2008	Female	1							NEGATIF
3111-HALD	LOUGA	LOUGA	2007-2008	Male	1	28	24-48					NEGATIF
3446-HALD	CHU Le Dantec	DAKAR	2007-2008	Male	1							POSITIF
3339-HALD	CHU Le Dantec	DAKAR	2007-2008	Female	2	52	48-72					NEGATIF
3020-HALD	HEAR	DAKAR	2007-2008	Male	1							POSITIF
3109-HALD	CHRLOUGA	LOUGA	2007-2008	Male	1	52	48-72					NEGATIF
"	DOMINIQUE	DAKAR	2007-2008	Male	1							NEGATIF
KLD-09	KOLDA	KOLDA	2007-2008	Male	1	72	48-72					NEGATIF
3203-HALD	HALD	DAKAR	2007-2008	Female	1	28	24-48					NEGATIF
"	C.S NDAMATOU	DIOURBEL	2007-2008	Female	1							NEGATIF
3275-HALD	Roi Baudouin	DAKAR	2007-2008	Male	3	6	<=6					NEGATIF
"	DOMINIQUE	DAKAR	2007-2008	Female	1							NEGATIF
SJD-05	Saint Jean de Dieu	THIES	2007-2008	Female	2	32	24-48					NEGATIF
2981-hald	CS Roi Baudouin	DAKAR	2007-2008	Female	1	12	6 - 12					NEGATIF
3700-HALD	Roi Baudouin	DAKAR	2007-2008	Male	1							NEGATIF
3140-HALD	CS Roi Baudouin	DAKAR	2007-2008	Female	2	12	6 - 12					NEGATIF
3166-HALD	HEAR	DAKAR	2007-2008	Female	1	10	6 - 12					NEGATIF
A3-349	HEAR	DAKAR	2007-2008	Male	1							POSITIF
3334-HALD	Abass Ndao	DAKAR	2007-2008	Male	1	48	24-48					NEGATIF
"	ROI BAUDOUIN	DAKAR	2007-2008	Male	1							POSITIF
3091-HALD	CHU Le Dantec	DAKAR	2007-2008	Female	1							POSITIF
2977-HALD	Roi Baudouin	DAKAR	2007-2008	Male	1							POSITIF
3322-HALD	IHS	DAKAR	2007-2008	Male	1							NEGATIF
"	PIKINE DOMINIQUE	DAKAR	2007-2008	Male	1							NEGATIF
3007-hald	CS Roi Baudouin	DAKAR	2007-2008	Female	2	4	<=6					NEGATIF
3285-HALD	DS de TOUBA	DIOURBEL	2007-2008		1	36	24-48					NEGATIF
DBL-20	CHR DE DIOURBEL	DIOURBEL	2007-2008	Female	1							NEGATIF
3473-HALD	Roi Baudouin	DAKAR	2007-2008	Female	1							NEGATIF
3543-HALD	Roi Baudouin	DAKAR	2007-2008	Female	1							NEGATIF
3800-HALD	IHS	DAKAR	2007-2008	Female	2	24	12-24					NEGATIF
3305-HALD	IHS	DAKAR	2007-2008	Male	2							NEGATIF
3457-HALD	CHR de NDIOUM	SAINT LOUIS	2007-2008	Female	2							NEGATIF
3335-HALD	Abass Ndao	DAKAR	2007-2008	Male	1	36	24-48					NEGATIF
3689-HALD	D.S.DIOUM	SAINT LOUIS	2007-2008	Female	1							NEGATIF
"	HEAR	DAKAR	2007-2008	Male	1	17	12-24					POSITIF
3293-HALD	CSMBAO	DAKAR	2007-2008		1							NEGATIF
3566-HALD	IHS	DAKAR	2007-2008	Male	2	6	<=6					NEGATIF
3469-HALD	IHS	DAKAR	2007-2008	Female	3							NEGATIF
3454-HALD	CHU Le Dantec	DAKAR	2007-2008	Male	1							NEGATIF
3026-HALD	OUAKAM	DAKAR	2007-2008		1	6	<=6					NEGATIF
3983-HALD	MBAO	DAKAR	2007-2008	Female	1	16	12-24					NEGATIF
"	C.S. YOUSSOU MBARGANE	DAKAR	2007-2008	Male	1							NEGATIF
3710-HALD	NP	NP	2007-2008	Male	1							NEGATIF
3195-HALD	CHUFANN	DAKAR	2007-2008	Male	2	16	12-24					NEGATIF
3764-HALD	RICHARD TOLL	SAINT LOUIS	2007-2008	Male	1							NEGATIF
3097-HALD	CHU Le Dantec	DAKAR	2007-2008	Male	1							NEGATIF
3761-HALD	CHR SAINT-LOUIS	SAINT LOUIS	2007-2008	Female	2							NEGATIF
3427-HALD	District de MBAO	DAKAR	2007-2008	Female	1	32	24-48					NEGATIF
2920-HALD	ALD	DAKAR	2007-2008	Male	2							NEGATIF
3988-HALD	CS MBOUR	THIES	2007-2008	Male	1							POSITIF
3268-HALD	HOGGY	DAKAR	2007-2008	Male	1	68	48-72					POSITIF
3367-HALD	IHS	DAKAR	2007-2008	Male	1							NEGATIF
SLP03	Centre de Sant� Saint-Louis	SAINT LOUIS	2007-2008	Male	1	32	24-48					NEGATIF
3431-HALD	CHU Le Dantec	DAKAR	2007-2008	Female	1	48	24-48					POSITIF
3126-HALD	HEAR	DAKAR	2007-2008	Male	1	16	12-24					NEGATIF
3018-HALD	CHR DE LOUGA	LOUGA	2007-2008	Male	1							NEGATIF
3238-HALD	IHS	DAKAR	2007-2008	Female	2	16	12-24					POSITIF
3981-HALD	MBAO	DAKAR	2007-2008	Female	1	28	24-48					NEGATIF
2978-HALD	HEAR	DAKAR	2007-2008	Male	2							NEGATIF
3730-HALD	C.S.MBOUR	THIES	2007-2008	Male	3	1	<=6					NEGATIF
3189-HALD	CHRNdioum	SAINT LOUIS	2007-2008		1	24	12-24					POSITIF
SLP01	CENTRE DE SANTE SAINT LOUIS	SAINT LOUIS	2007-2008	Female	1	44	24-48					NEGATIF
SLPO4	CENTRE DE SANTE SAINT LOUIS	SAINT LOUIS	2007-2008	Female	1	8	6 - 12					NEGATIF
3440-HALD	HEAR	DAKAR	2007-2008	Male	2							NEGATIF
3763-HALD	RICHARD TOLL	SAINT LOUIS	2007-2008	Female	1							NEGATIF
3064-HALD	HEAR	DAKAR	2007-2008	Female	2							POSITIF
3292-HALD	CSMBAO	DAKAR	2007-2008		1	6	<=6					NEGATIF
3211-HALD	HMO	DAKAR	2007-2008	Female	2	12	6 - 12					NEGATIF
3471-HALD	CS Rufisque	DAKAR	2007-2008	Male	1							NEGATIF
3179-HALD	HEAR	DAKAR	2007-2008	Female	1	12	6 - 12					POSITIF
3243-HALD	HEAR	DAKAR	2007-2008	Female	1	6	<=6					NEGATIF
3369-HALD	Roi Baudouin	DAKAR	2007-2008	Male	1	6	<=6					NEGATIF
KLD-06	KOLDA	KOLDA	2007-2008	Male	1	16	12-24					NEGATIF
3658-HALD	HEAR	DAKAR	2007-2008	Male	1							NEGATIF
3173-hald	CS Dominique	DAKAR	2007-2008	Female	2	24	12-24					NEGATIF
3188-HALD	CHRNdioum	SAINT LOUIS	2007-2008		2	96	72-140					POSITIF
SL-2024	CHRSt LOUIS	SAINT LOUIS	2007-2008		1	60	48-72					NEGATIF
3114-HALD	IHS	DAKAR	2007-2008	Female	2	32	24-48					NEGATIF
3254-HALD	IHS	DAKAR	2007-2008	Male	3	16	12-24					NEGATIF
3517-HALD	IHS	DAKAR	2007-2008	Male	3							NEGATIF
3144-HALD	CS Roi Baudouin	DAKAR	2007-2008	Female	2	12	6 - 12					NEGATIF
3301-HALD	HEAR	DAKAR	2007-2008	Male	1	6	<=6					NEGATIF
3864-HALD	HR Saint Louis	SAINT LOUIS	2007-2008	Female	1	6	<=6					NEGATIF
3017-HALD	CHR DE LOUGA	LOUGA	2007-2008	Male	1							NEGATIF
3987-HALD	MBAO	DAKAR	2007-2008	Female	1	16	12-24					NEGATIF
3178-HALD	HEAR	DAKAR	2007-2008	Female	1	20	12-24					POSITIF
2816-HALD	CS Roi Baudouin	DAKAR	2007-2008	Female	3	52	48-72					NEGATIF
2966-hald	CHU Le Dantec	DAKAR	2007-2008	Male	1							NEGATIF
3121-HALD	HM OUAKAM	DAKAR	2007-2008	Male	2							NEGATIF
3524-HALD	C H AS MBAYE LOUGA	LOUGA	2007-2008	Male	3	32	24-48					POSITIF
3371-HALD	CHU Le Dantec	DAKAR	2007-2008	Female	1	8	6 - 12					NEGATIF
3095-HALD	CS Roi Baudouin	DAKAR	2007-2008	Male	2	4	<=6					NEGATIF
SLP02	CENTRE DE SANTE DE SAINT LOUIS	SAINT LOUIS	2007-2008	Male	1	44	24-48					NEGATIF
3336-HALD	DSPIKINE	DAKAR	2007-2008	Female	1	16	12-24					NEGATIF
3191-HALD	CHRNdioum	SAINT LOUIS	2007-2008		1	60	48-72					POSITIF
3491-HALD	CHU DANTEC	DAKAR	2007-2008	Male	1							NEGATIF
3112-HALD	CHRLOUGA	LOUGA	2007-2008	Male	1	12	6 - 12					POSITIF
3291-HALD	CSMBAO	DAKAR	2007-2008		1							NEGATIF
3391-HALD	CENTRE DE SANTE DOMINIQUE	DAKAR	2007-2008	Male	1							NEGATIF
3146-HALD	Roi Baudouin	DAKAR	2007-2008	Male	2	8	6 - 12					NEGATIF
3224-HALD	CS Roi Baudouin	DAKAR	2007-2008	Male	1	20	12-24					NEGATIF
3219-HALD	HEAR	DAKAR	2007-2008	Male	1	24	12-24					POSITIF
3207-HALD	CS Roi Baudouin	DAKAR	2007-2008	Male	2	4	<=6					NEGATIF
3260-HALD	HALD	DAKAR	2007-2008	Female	1	20	12-24					NEGATIF
3186-HALD	CS Roi Baudouin	DAKAR	2007-2008	Female	2	12	6 - 12					NEGATIF
3266-HALD	HEAR	DAKAR	2007-2008	Female	1	12	6 - 12					POSITIF
SJD-04	Saint Jean de Dieu	THIES	2007-2008	Female	2	60	48-72					NEGATIF
3277-HALD	Roi Baudouin	DAKAR	2007-2008	Female	2	4	<=6					NEGATIF
3094-HALD	CS Roi Baudouin	DAKAR	2007-2008	Male	2	12	6 - 12					POSITIF
3138-HALD	Clinique CROIX BLEUE	DAKAR	2007-2008	Male	4	24	12-24					POSITIF
3092-HALD	CS Roi Baudouin	DAKAR	2007-2008	Female	2	4	<=6					NEGATIF
3056-HALD	CS Roi Baudouin	DAKAR	2007-2008	Female	1	16	12-24					POSITIF
SL-2025	CHRSt LOUIS	SAINT LOUIS	2007-2008		1	12	6 - 12					POSITIF
3479-HALD	CS PIKINE	DAKAR	2007-2008	Male	1							NEGATIF
653-HPD	HPD	DAKAR	2007-2008	Male	1							POSITIF
3321-HALD	IHS	DAKAR	2007-2008	Female	2							NEGATIF
3762-HALD	RICHARD TOLL	SAINT LOUIS	2007-2008	Female	1							NEGATIF
3587-HALD	CHU Le Dantec	DAKAR	2007-2008	Male	1							NEGATIF
DAG001	CENTRE DE SANTE DE DAGANA	SAINT LOUIS	2007-2008	Male	1	6	<=6					NEGATIF
3213-HALD	CS Roi Baudouin	DAKAR	2007-2008	Female	2	4	<=6					NEGATIF
3799-HALD	IHS	DAKAR	2007-2008	Male	2							NEGATIF
3251-HALD	IHS	DAKAR	2007-2008	Male	2	24	12-24					NEGATIF
3229-HALD	IHS	DAKAR	2007-2008	Female	1	72	48-72					NEGATIF
3366-HALD	IHS	DAKAR	2007-2008	Female	1							NEGATIF
3379-HALD	Roi Baudouin	DAKAR	2007-2008	Female	1							NEGATIF
3312-HALD	CSDOMINIQUE	DAKAR	2007-2008	Male	2	20	12-24					POSITIF
3565-HALD	IHS	DAKAR	2007-2008	Female	1	13	12-24					NEGATIF
3041-HALD	Roi Baudouin	DAKAR	2007-2008	Male	2							NEGATIF
3740-HALD	IHS	DAKAR	2007-2008	Male	1							NEGATIF
3276-HALD	Roi Baudouin	DAKAR	2007-2008	Female	2	12	6 - 12					NEGATIF
3476-HALD	Roi Baudouin	DAKAR	2007-2008	Female	1							NEGATIF
3003-HALD	HEAR	DAKAR	2007-2008	Male	1							NEGATIF
3481-HALD	IHS	DAKAR	2007-2008	Male	1							NEGATIF
3134-HALD	Abass Ndao	DAKAR	2007-2008	Male	2	22	12-24					NEGATIF
3475-HALD	Roi Baudouin	DAKAR	2007-2008	Male	1							NEGATIF
3252-HALD	IHS	DAKAR	2007-2008	Male	2	24	12-24					NEGATIF
3212-HALD	HMO	DAKAR	2007-2008	Female	1	40	24-48					NEGATIF
3688-HALD	C.S DIOUM	SAINT LOUIS	2007-2008	Female	1							NEGATIF
3122-HALD	HALD	DAKAR	2007-2008	Female	1	72	48-72					NEGATIF
3384-HALD	CHU FANN	DAKAR	2007-2008	Female	1							NEGATIF
3183-HALD	CHRLOUGA	LOUGA	2007-2008	Female	1	8	6 - 12					NEGATIF
3208-HALD	CS Roi Baudouin	DAKAR	2007-2008	Female	1							NEGATIF
3087-HALD	CSDomPIKiNE	DAKAR	2007-2008	Male	1	7	6 - 12					NEGATIF
3767-HALD	RICHARD TOLL	SAINT LOUIS	2007-2008	Male	1							NEGATIF
3639-HALD	Roi Baudouin	DAKAR	2007-2008	Female	1							NEGATIF
3231-HALD	Roi Baudouin	DAKAR	2007-2008	Female	2							NEGATIF
3093-HALD	CS Roi Baudouin	DAKAR	2007-2008	Female	1	4	<=6					NEGATIF
3569-HALD	Roi Baudouin	DAKAR	2007-2008	Male	2	10	6 - 12					NEGATIF
3135-HALD	CHU Le Dantec	DAKAR	2007-2008	Female	1							NEGATIF
4191-HALD	CS S�dhiou	SEDHIOU	2007-2008	Female	2	6	<=6					NEGATIF
3563-HALD	Roi Baudouin	DAKAR	2007-2008	Female	1	9	6 - 12					NEGATIF
3602-HALD	NP	NP	2007-2008	Female	2							NEGATIF
3147-HALD	CS Roi Baudouin	DAKAR	2007-2008	Male	3	12	6 - 12					NEGATIF
3110-HALD	CHRLOUGA	LOUGA	2007-2008	Male	1	36	24-48					NEGATIF
3226-HALD	IHS	DAKAR	2007-2008	Male	1	48	24-48					NEGATIF
3514-HALD	HEAR	DAKAR	2007-2008	Female	3	8	6 - 12					NEGATIF
3237-HALD	FANN	DAKAR	2007-2008	Male	1	12	6 - 12					POSITIF
3468-HALD	CS Rufisque	DAKAR	2007-2008	Female	2							NEGATIF
3008-HALD	Roi Baudouin	DAKAR	2007-2008	Female	1							NEGATIF
SJD-45	Saint Jean de Dieu	THIES	2007-2008	Male	2	12	6 - 12					NEGATIF
3982-HALD	MBAO	DAKAR	2007-2008	Female	1	88	72-140					NEGATIF
3657-HALD	HOPITAL A.S.M. LOUGA	LOUGA	2007-2008	Male	1							NEGATIF
KLD-01	KOLDA	KOLDA	2007-2008	Male	1	48	24-48					POSITIF
3687-HALD	HOPITAL DE LOUGA	LOUGA	2007-2008	Male	2							POSITIF
3564-HALD	Roi Baudouin	DAKAR	2007-2008	Female	2	6	<=6					NEGATIF
3985-HALD	MBAO	DAKAR	2007-2008	Female	1	16	12-24					NEGATIF
3187-HALD	CS Roi Baudouin	DAKAR	2007-2008	Male	2	4	<=6					NEGATIF
3389-HALD	CHU Le Dantec	DAKAR	2007-2008	Male	1	56	48-72					NEGATIF
3230-HALD	Roi Baudouin	DAKAR	2007-2008	Male	1							NEGATIF
3214-HALD	CS Roi Baudouin	DAKAR	2007-2008	Male	2	4	<=6					NEGATIF
3525-HALD	CS AS MBAYE	LOUGA	2007-2008	Female	2							NEGATIF
3242-HALD	HEAR	DAKAR	2007-2008	Female	4	4	<=6					NEGATIF
3425-HALD	H�pital Militaire de OUAKAM	DAKAR	2007-2008	Male	1							NEGATIF
3115-HALD	IHS	DAKAR	2007-2008	Male	2	20	12-24					NEGATIF
3019-HALD	CHU Le Dantec	DAKAR	2007-2008	Male	1							NEGATIF
3978-HALD	MBAO	DAKAR	2007-2008	Male	1	48	24-48					POSITIF
3346-HALD	HEAR	DAKAR	2007-2008	Female	1							POSITIF
3766-HALD	RICHARD TOLL	SAINT LOUIS	2007-2008	Male	2	14	12-24					NEGATIF
3255-HALD	IHS	DAKAR	2007-2008	Male	2	28	24-48					NEGATIF
2925 HALD	Roi Baudouin	DAKAR	2007-2008	Female	2	6	<=6					NEGATIF
3139-HALD	CS Roi Baudouin	DAKAR	2007-2008	Male	2	8	6 - 12					NEGATIF
KLD-05	KOLDA	KOLDA	2007-2008	Male	1	16	12-24					NEGATIF
CHRT-03/08	R�gional de Thi�s	THIES	2007-2008	Female	1	7	6 - 12					NEGATIF
3225-HALD	CS Roi Baudouin	DAKAR	2007-2008	Male	2	12	6 - 12					POSITIF
3604-HALD	ROI BAUDOUIN	DAKAR	2007-2008	Female	2							NEGATIF
3136-HALD	CS Roi Baudouin	DAKAR	2007-2008	Male	3	4	<=6					NEGATIF
3232-HALD	DSPIKINE	DAKAR	2007-2008	Female	3	6	<=6					NEGATIF
3269-HALD	HOGGY	DAKAR	2007-2008	Male	1	68	48-72					POSITIF
3106-HALD	HEAR	DAKAR	2007-2008	Female	1							NEGATIF
SJD-44	Saint Jean de Dieu	THIES	2007-2008	Male	1	28	24-48					NEGATIF
3482-HALD	CHU Le Dantec	DAKAR	2007-2008	Female	1							NEGATIF
3278-HALD	Roi Baudouin	DAKAR	2007-2008	Female	2							NEGATIF
3313-HALD	Roi Baudouin	DAKAR	2007-2008	Male	1	15	12-24					NEGATIF
3487-HALD	P�d Sociale JOAL FADIOUTH	THIES	2007-2008	Male	1							NEGATIF
3709-HALD	NP	NP	2007-2008	Female	1							NEGATIF
KLD-08	KOLDA	KOLDA	2007-2008	Male	1	68	48-72					NEGATIF
CHRT-04/08	R�gional de Thi�s	THIES	2007-2008	Male	1	68	48-72					NEGATIF
CHRT07/08	CHRTHIES	THIES	2007-2008	Female	1							NEGATIF
2983-HALD	PIKINE	DAKAR	2007-2008	Male	1							NEGATIF
3609-HALD	CHU Le Dantec	DAKAR	2007-2008	Female	1							NEGATIF
3253-HALD	IHS	DAKAR	2007-2008	Male	2	24	12-24					NEGATIF
3057-HALD	CS Roi Baudouin	DAKAR	2007-2008	Female	2	24	12-24					NEGATIF
3167-HALD	HALD	DAKAR	2007-2008	Male	1	72	48-72					NEGATIF
3997-HALD	CS MBOUR	THIES	2007-2008	Female	1	6	<=6					POSITIF
3113-HALD	IHS	DAKAR	2007-2008	Male	1	44	24-48					NEGATIF
"	HALD	DAKAR	2007-2008	Female	1	50	48-72					POSITIF
3398-HALD	CHU Le Dantec	DAKAR	2007-2008	Female	1	96	72-140					POSITIF
3477-HALD	Roi Baudouin	DAKAR	2007-2008	Male	1							NEGATIF
3370-HALD	Roi Baudouin	DAKAR	2007-2008	Male	2	5	<=6					NEGATIF
DJM-15	C.S.DIOUM	SAINT LOUIS	2007-2008	Male	1							NEGATIF
3611-HALD	CHU DANTEC	DAKAR	2007-2008	Female	1							NEGATIF
3486-HALD	HOGGY	DAKAR	2007-2008		1							NEGATIF
CHRT-02/08	R�gional de Thi�s	THIES	2007-2008	Male	1	28	24-48					NEGATIF
3702-HALD	C.S.JOAL	THIES	2007-2008	Male	1							NEGATIF
3701-HALD	Roi Baudouin	DAKAR	2007-2008	Male	1							NEGATIF
3765-HALD	RICHARD TOLL	SAINT LOUIS	2007-2008	Male	1							NEGATIF
3637-HALD	Roi Baudouin	DAKAR	2007-2008	Male	2							NEGATIF
3478-HALD	Roi Baudouin	DAKAR	2007-2008	Female	1							NEGATIF
2281-HALD	IHS	DAKAR	2007-2008	Male	1	96	72-140					NEGATIF
3272-HALD	IHS	DAKAR	2007-2008	Female	1	68	48-72					NEGATIF
3509-HALD	Roi Baudouin	DAKAR	2007-2008	Male	1							NEGATIF
3395-HALD	HEAR	DAKAR	2007-2008	Female	1							NEGATIF
2918-HALD	CSPikine	DAKAR	2007-2008	Male	1							NEGATIF
3426-HALD	District de MBAO	DAKAR	2007-2008		1							NEGATIF
3239-hald	IHS	DAKAR	2007-2008	Female	1							NEGATIF
3910-hald	HEAR	DAKAR	2007-2008	Male	1							NEGATIF
3940-HALD	Roi Baudouin	DAKAR	2007-2008	Male	1	5	<=6					NEGATIF
SJD-02	Saint Jean de Dieu	THIES	2007-2008	Male	2	60	48-72					NEGATIF
3150-HALD	PIKINE	DAKAR	2007-2008	Male	1	20	12-24					POSITIF
3467-HALD	IHS	DAKAR	2007-2008	Female	3							NEGATIF
6174-HALD	CS VELINGARA	KOLDA	2009	Female	1	47	24-48					NEGATIF
4500-hald	CS MBACKE	DIOURBEL	2009	Female	1	56	48-72					NEGATIF
5418-HALD	BAKEL	TAMBACOUNDA	2009	Female	1	30	24-48					NEGATIF
4667-HALD	CS NDIOUM	SAINT LOUIS	2009	Male	1	52	48-72					NEGATIF
5076-HALD	CHU Le DANTEC	DAKAR	2009	Female	1	40	24-48					NEGATIF
4548-HALD	PMI M�dina	DAKAR	2009	Female	1	1	<=6					NEGATIF
4046-HALD	IHS	DAKAR	2009	Female	2	8	6 - 12					NEGATIF
4898-HALD	IHS	DAKAR	2009	Male	2	6	<=6					NEGATIF
4580-HALD	CS MBAO	DAKAR	2009	Female	1							NEGATIF
3813-HALD	Poponguine	THIES	2009	Male	2	14	12-24					NEGATIF
4253-HALD	CS MBAO	DAKAR	2009	Female	2	8	6 - 12					NEGATIF
4255-HALD	Dantec	DAKAR	2009	Male	1	64	48-72					NEGATIF
4647-HALD	CHU Le Dantec	DAKAR	2009	Female	1							NEGATIF
4570-HALD	CS DARHA	LOUGA	2009	Female	1	28	24-48					NEGATIF
4308-HALD	CHU Le Dantec	DAKAR	2009	Male	1	11	6 - 12					NEGATIF
4785-HALD	CS MBAO	DAKAR	2009	Male	1	64	48-72					NEGATIF
4252-HALD	CS Mbao	DAKAR	2009	Male	1	48	24-48					NEGATIF
3746-HALD	Roi Baudouin	DAKAR	2009	Female	1							NEGATIF
4114-HALD	Fann	DAKAR	2009	Female	1							NEGATIF
3917-HALD	CHU Le Dantec	DAKAR	2009	Female	1	36	24-48					NEGATIF
3797-HALD	HOPITAL REGIONAL DE LOUGA	LOUGA	2009	Female	3	4	<=6					NEGATIF
5196-HALD	CDEPS Gu�diawaye	DAKAR	2009	Female	2	6	<=6					NEGATIF
3858-HALD	CHU DANTEC	DAKAR	2009	Male	1	52	48-72					NEGATIF
4502-HALD	C S Touba	DIOURBEL	2009	Female	1	24	12-24					NEGATIF
4248-HALD (3741)	IHS	DAKAR	2009	Male	3	12	6 - 12					NEGATIF
4020-hald	Saint Jean de Dieu	THIES	2009	Female	1	20	12-24					NEGATIF
4955-HALD	CS Youssou Mbargane	DAKAR	2009	Female	1	8	6 - 12					NEGATIF
4724-HALD	CS MBAO	DAKAR	2009	Female	2	20	12-24					NEGATIF
3994-HALD	CS MBOUR	THIES	2009	Female	3	8	6 - 12					POSITIF
4053-HALD	CS S�dhiou	SEDHIOU	2009	Female	2	12	6 - 12					NEGATIF
4436-HALD	C S POUT	THIES	2009	Male	1	7	6 - 12					NEGATIF
4846-HALD	CS MBOUR	THIES	2009	Male	2	10	6 - 12					NEGATIF
5137-HALD	CS BAMBEY	DIOURBEL	2009	Female	2	6	<=6					NEGATIF
4582-HALD	CS MBAO	DAKAR	2009	Male	1	36	24-48					NEGATIF
4133-HALD	Youssou Mbarguane	DAKAR	2009	Male	2	12	6 - 12					NEGATIF
3995-HALD	CS MBOUR	THIES	2009	Female	3	12	6 - 12					NEGATIF
5000-HALD	CS NDIOUM	SAINT LOUIS	2009	Male	1	8	6 - 12					NEGATIF
4558-HALD	CS GOUDOMP	SEDHIOU	2009	Female	1	7	6 - 12					NEGATIF
4721-HALD	CHU Le Dantec	DAKAR	2009	Female	1	8	6 - 12					NEGATIF
4480-HALD	CHU Le Dantec	DAKAR	2009	Female	1	8	6 - 12					NEGATIF
3823-HALD	CS Lingu�re	LOUGA	2009	Male	1	20	12-24					NEGATIF
3731-HALD	C.S DE MBOUR	THIES	2009		1							NEGATIF
4823-HALD	CDEPS Gu�diawaye	DAKAR	2009	Male	2	4	<=6					NEGATIF
3960-HALD	HEAR	DAKAR	2009	Male	1	18	12-24					NEGATIF
3986-HALD	MBAO	DAKAR	2009	Female	1							NEGATIF
5380-HALD	CS MBOUR	THIES	2009	Female	3	6	<=6					NEGATIF
3894-HALD	Roi Baudouin	DAKAR	2009	Male	2	6	<=6					NEGATIF
3992-HALD	CS MBOUR	THIES	2009	Male	1	48	24-48					NEGATIF
4945-HALD	CS KOLDA	KOLDA	2009	Female	2	22	12-24					NEGATIF
4246-HALD	CS DAGANA	SAINT LOUIS	2009	Male	1	14	12-24					NEGATIF
4573-HALD	HR Louga	LOUGA	2009	Male	1							NEGATIF
4364-HALD	HEAR	DAKAR	2009	Female	2	24	12-24					NEGATIF
5107-HALD	HR Saint Louis	SAINT LOUIS	2009	Female	1	13	12-24					NEGATIF
4755-HALD	CS Dominique	DAKAR	2009	Female	1	6	<=6					NEGATIF
4770-HALD	C S DAGANA	SAINT LOUIS	2009	Female	1	6	<=6					NEGATIF
5254-HALD	IHS	DAKAR	2009	Male	1	7	6 - 12					NEGATIF
4499-HALD	C S MBACKE	DIOURBEL	2009	Male	1	9	6 - 12					NEGATIF
4057-HALD	CS S�dhiou	SEDHIOU	2009	Male	1	8	6 - 12					NEGATIF
4766-HALD	NDIOUM	SAINT LOUIS	2009	Male	1	6	<=6					POSITIF
5192-HALD	CDEPS Gu�diawaye	DAKAR	2009	Male	1	6	<=6					NEGATIF
4880-HALD	CS Richard Toll	SAINT LOUIS	2009	Male	1	16	12-24					NEGATIF
4429-HALD	HEAR	DAKAR	2009	Female	2	6	<=6					NEGATIF
5383-HALD	CS MBOUR	THIES	2009		2	5	<=6					NEGATIF
5368-HALD	CS POUT	THIES	2009	Male	2	16	12-24					NEGATIF
"	HEAR	DAKAR	2009	Female	2	5	<=6					NEGATIF
4680-HALD	CHU Le Dantec	DAKAR	2009	Male	1							NEGATIF
4708-HALD	HEAR	DAKAR	2009	Female	1	20	12-24					NEGATIF
3882-hald	CHU Le Dantec	DAKAR	2009	Female	1							NEGATIF
4245-HALD	Roi Baudouin	DAKAR	2009	Female	1	6	<=6					NEGATIF
3969-HALD	Kaolack	KAOLACK	2009	Female	1	6	<=6					POSITIF
5140-HALD	CS NDAMATOU	DIOURBEL	2009	Female	2	6	<=6					NEGATIF
4449-HALD	CHU Le Dantec	DAKAR	2009	Female	1	6	<=6					NEGATIF
4840-HALD	CHU Le Dantec	DAKAR	2009	Female	1	24	12-24					NEGATIF
4938-HALD	CS S�dhiou	SEDHIOU	2009	Female	1	4	<=6					NEGATIF
4352-HALD	CS Mbao	DAKAR	2009	Female	1	16	12-24					NEGATIF
4425-HALD	CS S�dhiou	SEDHIOU	2009	Male	1	40	24-48					POSITIF
4634-HALD	CS TAMBACOUNDA	TAMBACOUNDA	2009	Male	1	55	48-72					NEGATIF
4657-HALD	CHU Le DANTEC	DAKAR	2009	Female	1	60	48-72					NEGATIF
4111-HALD	C S de de Diourbel	DIOURBEL	2009	Female	1	8	6 - 12					NEGATIF
6368-HALS	DS DAHARA	LOUGA	2009	Male	1	60	48-72					POSITIF
4055-HALD	CS S�dhiou	SEDHIOU	2009	Female	1	52	48-72					NEGATIF
4707-HALD	CHU Le DANTEC	DAKAR	2009	Male	1							NEGATIF
4922-HALD	CS MBAO	DAKAR	2009	Female	1	88	72-140					NEGATIF
4400-HALD	Roi Baudouin	DAKAR	2009	Male	1	12	6 - 12					NEGATIF
4635-HALD	CS TAMBACOUNDA	TAMBACOUNDA	2009	Female	2	22	12-24					NEGATIF
5237-HALD	CS Bignona	ZIGUINCHOR	2009	Male	3	10	6 - 12					POSITIF
4348-HALD	Roi Baudouin	DAKAR	2009	Male	2	4	<=6					NEGATIF
5265-HALD	DS SARAYA	KEDOUGOU	2009	Male	1	10	6 - 12					NEGATIF
3860-HALD	Dagana	SAINT LOUIS	2009	Male	2	9	6 - 12					NEGATIF
4765-HALD	NDIOUM	SAINT LOUIS	2009	Female	1	6	<=6					NEGATIF
4103-HALD	Roi Baudoin	DAKAR	2009	Male	1	12	6 - 12					NEGATIF
4209-HALD	CS Mbao	DAKAR	2009	Female	1	16	12-24					NEGATIF
4545-HALD	FANN	DAKAR	2009	Male	2	7	6 - 12					NEGATIF
"	ROI BAUDOUIN	DAKAR	2009	Male	1							NEGATIF
4896-HALD	CS DOMINIQUE	DAKAR	2009	Male	2	6	<=6					NEGATIF
3863-HALD	HR Saint Louis	SAINT LOUIS	2009	Female	2							NEGATIF
5430-HALD	ZIGUINCHOR	ZIGUINCHOR	2009	Male	2	10	6 - 12					NEGATIF
4944-HALD	CS KOLDA	KOLDA	2009	Male	1	36	24-48					NEGATIF
4966-HALD	CS DOMINIQUE	DAKAR	2009	Male	1	4	<=6					NEGATIF
6143-HALD	D.S. BIGNONA	ZIGUINCHOR	2009	Female	2	11	6 - 12	Yes	Yes	Yes		NEGATIF
4343-HALD	CHU Le Dantec	DAKAR	2009	Male	2	6	<=6					POSITIF
5226-HALD	CS BIGNONA	ZIGUINCHOR	2009	Male	1	11	6 - 12					NEGATIF
4052-HALD	CS S�dhiou	SEDHIOU	2009	Female	2	20	12-24					NEGATIF
4081-HALD	CS V�linguara	KOLDA	2009	Male	1	44	24-48					NEGATIF
6015-HALD	PRINCIPAL	DAKAR	2009	Male	1	27	24-48					NEGATIF
4401-HALD	IHS	DAKAR	2009	Male	1	10	6 - 12					NEGATIF
5235-HALD	CS BIGNONA	ZIGUINCHOR	2009	Male	1	19	12-24					NEGATIF
5240-HALD	CS BIGNONA	ZIGUINCHOR	2009	Female	1	18	12-24					NEGATIF
3760-HALD	CHR SAINT LOUIS	SAINT LOUIS	2009	Male	1							NEGATIF
5003-HALD	IHS	DAKAR	2009	Female	2	6	<=6					NEGATIF
4505-hald	CS JOAL	THIES	2009	Male	1	40	24-48					NEGATIF
6369-HALD	CS DAHRA	LOUGA	2009	Male	1	8	6 - 12					NEGATIF
4784-HALD	Makacolibantang	TAMBACOUNDA	2009	Male	1	48	24-48					NEGATIF
5242-HALD	CS BIGNONA	ZIGUINCHOR	2009	Male	1	85	72-140					NEGATIF
4539-HALD	CS Bambey	DIOURBEL	2009	Female	2	6	<=6					NEGATIF
5385-HALD	HR THIES	THIES	2009	Male	1	40	24-48					POSITIF
4639-HALD	CEDEPS Gu�diawaye	DAKAR	2009	Female	1	10	6 - 12					NEGATIF
5292-HALD	CDEPS Gu�diawaye	DAKAR	2009	Male	2	6	<=6					NEGATIF
3798-HALD	Jaol	THIES	2009	Male	1							POSITIF
4520-HALD	CS Saint Louis	SAINT LOUIS	2009	Female	1	8	6 - 12					NEGATIF
5256-HALD	IHS	DAKAR	2009	Male	2	7	6 - 12					NEGATIF
3786-HALD	Roi Baudouin	DAKAR	2009	Male	1							NEGATIF
5344-HALD	CS NDAMATOU	DIOURBEL	2009	Female	1	7	6 - 12					NEGATIF
4060-HALD	CS S�dhiou	SEDHIOU	2009	Male	4	20	12-24					NEGATIF
5431-HALD	ZIGUINCHOR	ZIGUINCHOR	2009	Male	2	10	6 - 12					NEGATIF
4631-HALD	CS Dominique	DAKAR	2009	Male	1	20	12-24					NEGATIF
6025-HALD	CS TIVAOUNE	THIES	2009	Female	1	14	12-24					NEGATIF
4899-HALD	IHS	DAKAR	2009	Female	1							NEGATIF
4719-HALD	CS DIOURBEL	DIOURBEL	2009	Female	1	20	12-24					NEGATIF
5087-HALD	CS S�dhiou	SEDHIOU	2009	Male	2	9	6 - 12					NEGATIF
4638-HALD	CEDEPS Gu�diawaye	DAKAR	2009	Male	1	20	12-24					NEGATIF
4251-HALD	IHS	DAKAR	2009	Male	2	6	<=6					NEGATIF
5223-HALD	CS THIONCK ESSYL	ZIGUINCHOR	2009	Male	2	9	6 - 12					NEGATIF
5193-HALD	CDEPS Gu�diawaye	DAKAR	2009	Male	1	12	6 - 12					NEGATIF
4632-hald	CS Dominique	DAKAR	2009	Female	2	21	12-24					NEGATIF
4727-HALD	CHU FANN	DAKAR	2009	Female	2	20	12-24					NEGATIF
5290-HALD	CDEPS Gu�diawaye	DAKAR	2009	Male	2	4	<=6					NEGATIF
4942-HALD	HR TAMBACOUNDA	TAMBACOUNDA	2009	Female	1							NEGATIF
4936-HALD	CS TAMBACOUNDA	TAMBACOUNDA	2009	Male	2	32	24-48					NEGATIF
5370-HALD	DS MEKHE	THIES	2009	Male	1	12	6 - 12					NEGATIF
5241-HALD	CS Bignona	ZIGUINCHOR	2009	Male	1	20	12-24					NEGATIF
4964-HALD	CDEPS Gu�diawaye	DAKAR	2009	Female	1	4	<=6					NEGATIF
4881-HALD	HR SAINT LOUIS	SAINT LOUIS	2009	Male	1	20	12-24					NEGATIF
4434-HALD	Saint Jean de Dieu	THIES	2009	Male	1	7	6 - 12					NEGATIF
4637-HALD	CHR TAMBA	TAMBACOUNDA	2009	Female	1	28	24-48					NEGATIF
4421-HALD	CHU Le Dantec	DAKAR	2009	Male	1	28	24-48					NEGATIF
5057-HALD	CS Saint Louis	SAINT LOUIS	2009	Male	2	6	<=6					NEGATIF
"	HOPITAL Y.MBARGANE	DAKAR	2009	Female	1							NEGATIF
4451-HALD	Roi Baudouin	DAKAR	2009	Female	2	4	<=6					NEGATIF
4569-HALD	CS Darha	LOUGA	2009	Male	1	20	12-24					NEGATIF
4086-HALD	R�gion M�dicale de Louga	LOUGA	2009	Male	1	6	<=6					NEGATIF
5088-HALD	CS S�dhiiou	SEDHIOU	2009	Male	2	4	<=6					NEGATIF
4941-HALD	DS Saint Louid	SAINT LOUIS	2009	Female	1	6	<=6					NEGATIF
4998-HALD	CHU FANN	DAKAR	2009	Male	1	7	6 - 12					NEGATIF
3824-HALD	CS Lingu�re	LOUGA	2009	Male	1	8	6 - 12					NEGATIF
4211-HALD	CS Mbao	DAKAR	2009	Female	1	32	24-48					NEGATIF
3742-HALD	PMI MEDINA	DAKAR	2009	Male	1							NEGATIF
3737-HALD	C.P.M.I MEDINA	DAKAR	2009	Male	1							NEGATIF
4963-HALD	CDEPS Gu�diawaye	DAKAR	2009	Male	2	6	<=6					NEGATIF
3861-HALD	Saint Louis	SAINT LOUIS	2009	Female	1							NEGATIF
4058-HALD	C S S�dhiou	SEDHIOU	2009	Male	1							NEGATIF
3866-HALD	C S Richard Toll	SAINT LOUIS	2009	Female	1	6	<=6					NEGATIF
4442-HALD	C S PODOR	SAINT LOUIS	2009	Female	2	12	6 - 12					NEGATIF
4437-HALD	C S POUT	THIES	2009	Male	2	8	6 - 12					NEGATIF
3865-HALD	C S Richard Toll	SAINT LOUIS	2009	Female	2	12	6 - 12					NEGATIF
4291-HALD	Youssou Mbargane	DAKAR	2009	Male	2	6	<=6					NEGATIF
3816-HALD	Centre de sant� de Mbour	THIES	2009	Male	2	14	12-24					NEGATIF
4684-HALD	CS RICHARD TOLL	SAINT LOUIS	2009	Female	2	6	<=6					NEGATIF
3651-hald	Fann	DAKAR	2009	Female	1	10	6 - 12					NEGATIF
4897-HALD	IHS	DAKAR	2009	Female	2	8	6 - 12					NEGATIF
4726-HALD	CHU FANN	DAKAR	2009	Female	2	48	24-48					NEGATIF
4885-HALD	HR Saint Louis	SAINT LOUIS	2009	Female	1	36	24-48					POSITIF
4504-hald	CS JOAL	THIES	2009	Female	1	7	6 - 12					NEGATIF
4402-HALD	IHS	DAKAR	2009	Female	1	6	<=6					NEGATIF
4756-HALD	Roi Baudouin	DAKAR	2009	Male	2	4	<=6					NEGATIF
4439-HALD	H R THIES	THIES	2009	Male	1	8	6 - 12					NEGATIF
5342-HALD	NDAMATOU	DIOURBEL	2009	Female	1	7	6 - 12					NEGATIF
4688-HALD	CHU Le DANTEC	DAKAR	2009	Male	1							NEGATIF
3857-HALD	CHU A LE DANTEC	DAKAR	2009	Male	1	52	48-72					NEGATIF
4054-HALD	C.S. S�dhiou	SEDHIOU	2009	Female	1							NEGATIF
4844-HALD	CS MBOUR	THIES	2009	Male	2	11	6 - 12					NEGATIF
4452-HALD	Roi Baudouin	DAKAR	2009	Male	1	20	12-24					NEGATIF
3814-HALD	Poponguine	THIES	2009	Male	3	14	12-24					NEGATIF
4796-HALD	CHU FANN	DAKAR	2009	Female	3	4	<=6					POSITIF
5252-HALD	IHS	DAKAR	2009	Male	2	8	6 - 12					NEGATIF
4809-HALD	CS NDAMATOU	DIOURBEL	2009	Female	2	38	24-48					NEGATIF
4571-HALD	CS DARHA	LOUGA	2009	Male	1	24	12-24					NEGATIF
5231-HALD	CS Bignona	ZIGUINCHOR	2009	Male	2	18	12-24					NEGATIF
4821-HALD	CS Dominique	DAKAR	2009	Male	1	36	24-48					NEGATIF
4969-HALD	CHU FANN	DAKAR	2009	Female	2	20	12-24					NEGATIF
4522-HALD	CS Saint Louis	SAINT LOUIS	2009	Female	1							NEGATIF
5150-HALD	CHU FANN	DAKAR	2009	Female	1	40	24-48					POSITIF
4003-HALD	Roi Baudouin	DAKAR	2009	Male	2	4	<=6					NEGATIF
3870-HALD	Youssou Mbargane	DAKAR	2009	Male	2	12	6 - 12					NEGATIF
"	CS DIOURBEL	DIOURBEL	2009	Male	1	12	6 - 12					NEGATIF
4047-HALD	C.S. V�lingara	KOLDA	2009	Male	2	12	6 - 12					NEGATIF
4633-HALD	CS TAMBACOUNDA	TAMBACOUNDA	2009	Female	1	15	12-24					NEGATIF
5224-HALD	CS Thionck Essyl	ZIGUINCHOR	2009	Male	2	9	6 - 12					NEGATIF
4978-HALD	CS MBAO	DAKAR	2009	Female	1	26	24-48					NEGATIF
5236-HALD	CS BIGNONA	ZIGUINCHOR	2009	Male	1	12	6 - 12					NEGATIF
4641-HALD	CS Saraya	KEDOUGOU	2009		1	5	<=6					NEGATIF
4601-HALD	CHU FANN	DAKAR	2009	Female	2	6	<=6					NEGATIF
5432-HALD	ZIGUINCHOR	ZIGUINCHOR	2009	Female	1	14	12-24					NEGATIF
4059-HALD	C S S�dhiou	SEDHIOU	2009	Male	3	12	6 - 12					NEGATIF
4444-HALD	H�pital Abass NDAO	DAKAR	2009	Female	1	40	24-48					POSITIF
4807-HALD	CS TOUBA NDAMATOU	DIOURBEL	2009	Female	1	16	12-24					NEGATIF
4128-HALD	IHS	DAKAR	2009	Female	2	8	6 - 12					NEGATIF
4939-HALD	CS S�dhiou	SEDHIOU	2009		2	20	12-24					NEGATIF
5421-HALD	BACKEL	TAMBACOUNDA	2009	Male	1	13	12-24					NEGATIF
4243-HALD	Roi Baudouin	DAKAR	2009	Female	1	12	6 - 12					NEGATIF
4884-HALD	HR Saint Louis	SAINT LOUIS	2009	Female	1	10	6 - 12					NEGATIF
SJD-48	Saint Jean de Dieu	THIES	2009	Male	1							NEGATIF
4977-HALD	CS MBAO	DAKAR	2009	Male	1	52	48-72					NEGATIF
3980-HALD	CS Mbao	DAKAR	2009	Female	1	12	6 - 12					NEGATIF
4636-HALD	HR Tamba	TAMBACOUNDA	2009	Female	2	35	24-48					NEGATIF
3817-HALD	CS MBOUR	THIES	2009	Female	2	12	6 - 12					NEGATIF
5594-HALD	CS MBOUR	THIES	2009	Male	3	6	<=6					NEGATIF
5238-HALD	CS Bignona	ZIGUINCHOR	2009	Male	1	27	24-48					NEGATIF
4267-HALD	DIOUM	SAINT LOUIS	2009	Female	1	5	<=6					NEGATIF
5377-HALD	CS MBOUR	THIES	2009	Female	3	5	<=6					NEGATIF
5215-HALD	CS Ziguinchor	ZIGUINCHOR	2009	Male	2	22	12-24					NEGATIF
"	CHU FANN	DAKAR	2009	Female	2	6	<=6					NEGATIF
4377-HALD	CS POPOGUINE	THIES	2009	Male	2	33	24-48					NEGATIF
5205-HALD	CHU FANN	DAKAR	2009	Female	1	14	12-24					POSITIF
3707-HALD	CHU Le Dantec	DAKAR	2009	Female	4							POSITIF
3876-HALD	HEAR	DAKAR	2009	Male	1	12	6 - 12					NEGATIF
4132-HALD	Youssou Mbargane	DAKAR	2009	Female	1	12	6 - 12					NEGATIF
4709-HALD	HEAR	DAKAR	2009	Male	2	7	6 - 12					NEGATIF
5468-HALD	CS TAMBACOUNDA	TAMBACOUNDA	2009	Female	2	6	<=6					NEGATIF
4546-HALD	PMI M�dina	DAKAR	2009	Male	1	5	<=6					NEGATIF
3480-HALD	IHS	DAKAR	2009	Female	1	26	24-48					NEGATIF
3755-hald	Le Dantec	DAKAR	2009	Male	1	24	12-24					NEGATIF
4934-HALD	CDEPS Gu�diawaye	DAKAR	2009	Female	1	6	<=6					NEGATIF
4999-HALD	CHU Le Dantec	DAKAR	2009	Female	1	24	12-24					NEGATIF
3822-HALD	CS Lingu�re	LOUGA	2009	Female	1	40	24-48					NEGATIF
4295-HALD	Roi Baudouin	DAKAR	2009	Female	1	24	12-24					NEGATIF
4883-HALD	HR Saint Louis	SAINT LOUIS	2009	Male	1	1	<=6					NEGATIF
5331-HALD	IHS	DAKAR	2009	Male	2	6	<=6					NEGATIF
4745-HALD	CS Pikine	DAKAR	2009	Male	1							NEGATIF
4155-HALD	Roi Baudouin	DAKAR	2009	Male	2	6	<=6					NEGATIF
4723-HALD	DS MBAO	DAKAR	2009	Male	1	20	12-24					NEGATIF
4600-HALD	CS MBAO	DAKAR	2009	Female	1	24	12-24					NEGATIF
3603-HALD	Roi Baudouin	DAKAR	2009	Male	1							POSITIF
4292-HALD	YOUSSOU MBARGANE	DAKAR	2009	Male	1	9	6 - 12					NEGATIF
4949-HALD	CS V�lingara	KOLDA	2009	Male	1	18	12-24					NEGATIF
5379-HALD	CS MBOUR	THIES	2009	Male	3	8	6 - 12					NEGATIF
4305-HALD bis.	HEAR	DAKAR	2009	Male	1	12	6 - 12					NEGATIF
3869-HALD	Roi Baudouin	DAKAR	2009	Male	1	6	<=6					NEGATIF
5384-HALD	CS MBOUR	THIES	2009	Male	1	38	24-48					NEGATIF
4552-HALD	IHS	DAKAR	2009	Female	1	10	6 - 12					NEGATIF
5165-HALD	CHU FANN	DAKAR	2009	Female	2	3	<=6					NEGATIF
5212-HALD	CS Ziguinchor	ZIGUINCHOR	2009	Male	2	11	6 - 12					NEGATIF
5257-HALD	HEAR	DAKAR	2009	Female	1	6	<=6					NEGATIF
4346-HALD	Lingu�re	LOUGA	2009	Male	2	5	<=6					NEGATIF
4822-hald	CDEPS Gu�diawaye	DAKAR	2009	Female	2	4	<=6					NEGATIF
5213-HALD	CS Ziguinchor	ZIGUINCHOR	2009	Female	1	18	12-24					NEGATIF
4979-HALD	CHU FANN	DAKAR	2009	Female	1	8	6 - 12					NEGATIF
SJD-80	Saint Jean de Diieu	THIES	2009	Female	1	6	<=6					NEGATIF
4391-HALD	PMI M�dina	DAKAR	2009	Female	1	8	6 - 12					NEGATIF
4578-HALD	CS MBAO	DAKAR	2009	Female	1	52	48-72					NEGATIF
4266-HALD	NDIOUM	SAINT LOUIS	2009	Male	1	16	12-24					NEGATIF
4498-hald	CS MBACKE	DIOURBEL	2009	Male	1	8	6 - 12					NEGATIF
3804-HALD	HEAR	DAKAR	2009	Male	1	2	<=6					NEGATIF
4298-HALD	Roi Baudouin	DAKAR	2009	Female	2	10	6 - 12					NEGATIF
6144-HALD	DS BIGNONA	ZIGUINCHOR	2009	Male	1	6	<=6					NEGATIF
3974-hald	CS Fatick	FATICK	2009	Female	1							NEGATIF
4937-HALD	CS TAMBACOUNDA	TAMBACOUNDA	2009	Male	1	9	6 - 12					NEGATIF
4720-HALD	CS DIOURBEL	DIOURBEL	2009	Male	2	12	6 - 12					NEGATIF
4935-HALD	CDEPS Gu�diawaye	DAKAR	2009	Male	1	6	<=6					NEGATIF
3952-HALD	St Louis	SAINT LOUIS	2009	Male	1	10	6 - 12					NEGATIF
4556-HALD	CS Kaolack	KAOLACK	2009	Female	1	8	6 - 12					NEGATIF
4575-HALD	CHU FANN	DAKAR	2009	Male	1							NEGATIF
4666-HALD	CS NDIOUM	SAINT LOUIS	2009	Female	1	16	12-24					POSITIF
5089-HALD	CS S�dhiou	SEDHIOU	2009	Male	1							NEGATIF
5194-HALD	CDEPS Gu�diawaye	DAKAR	2009	Female	1	4	<=6					NEGATIF
4993-HALD	CS NDIOUM	SAINT LOUIS	2009	Female	1	8	6 - 12					NEGATIF
4744-HALD	CS PIKINE	DAKAR	2009	Male	1							NEGATIF
3809-hald	HEAR	DAKAR	2009	Female	2	4	<=6					NEGATIF
4547-HALD	PMI M�dina	DAKAR	2009	Male	2	28	24-48					NEGATIF
5191-HALD	CDEPS Gu�diawaye	DAKAR	2009	Female	2	4	<=6					NEGATIF
5050-HALD	CDEPS Gu�diawaye	DAKAR	2009	Female	2	8	6 - 12					NEGATIF
5381-HALD	CS MBOUR	THIES	2009	Male	3	8	6 - 12					NEGATIF
4518-HALD	Youssou Mbargane	DAKAR	2009	Female	2	6	<=6					NEGATIF
6142-HALD	C.S. BIGNONA	ZIGUINCHOR	2009	Male	2	17	12-24					NEGATIF
4887-HALD	POPONGUINE	THIES	2009	Male	1	48	24-48					NEGATIF
4521-HALD	CS Saint Louis	SAINT LOUIS	2009	Male	2	7	6 - 12					NEGATIF
5330-HALD	IHS	DAKAR	2009	Female	1	12	6 - 12					NEGATIF
"	CHU DANTEC	DAKAR	2009	Female	1							NEGATIF
4687-HALD	CS RICHARD TOLL	SAINT LOUIS	2009	Female	1							NEGATIF
5524-HALD	CHR LOUGA	LOUGA	2009	Female	1	16	12-24					NEGATIF
5222-HALD	CS THIONCK Essyl	ZIGUINCHOR	2009	Male	3	36	24-48					POSITIF
4845-HALD	CS MBOUR	THIES	2009	Female	3	8	6 - 12					NEGATIF
4193-HALD	CS Richard Toll	SAINT LOUIS	2009	Female	1	48	24-48					NEGATIF
4433-HALD	ST Jean de Dieu	THIES	2009	Female	1	7	6 - 12					NEGATIF
5154-HALD	CHU Le Dantec	DAKAR	2009	Female	1	4	<=6					NEGATIF
4886-HALD	HR Saint Louis	SAINT LOUIS	2009	Male	2	6	<=6					NEGATIF
4438-HALD	HR THIES	THIES	2009	Male	1	12	6 - 12					NEGATIF
4106-HALD	Roi Baudouin	DAKAR	2009	Female	2	12	6 - 12					NEGATIF
4104-HALD	Roi Baudouin	DAKAR	2009	Male	2	6	<=6					NEGATIF
4001-HALD	IHS	DAKAR	2009	Female	3	12	6 - 12					POSITIF
4615-HALD	CHU Le Dantec	DAKAR	2009	Female	1	48	24-48					NEGATIF
4782-HALD	Makacolibantang	TAMBACOUNDA	2009	Male	1	14	12-24					NEGATIF
4447-HALD	CHU FANN	DAKAR	2009	Male	1	48	24-48					NEGATIF
3867-HALD	IHS	DAKAR	2009	Male	1							NEGATIF
5502-HALD	CS RICHARTOLL	SAINT LOUIS	2009	Female	1	6	<=6					NEGATIF
4900-HALD	CDEPS Gu�diawaye	DAKAR	2009	Male	2	4	<=6					NEGATIF
4399-HALD	Roi Baudoin	DAKAR	2009	Female	2	9	6 - 12					NEGATIF
5070-HALD	CS NDOUM	SAINT LOUIS	2009	Female	1	6	<=6					NEGATIF
4129-HALD	IHS	DAKAR	2009	Female	1	10	6 - 12					NEGATIF
4559-HALD	CS Goudom	SEDHIOU	2009	Male	1	15	12-24					NEGATIF
3993-HALD	CS MBOUR	THIES	2009	Male	1	24	12-24					NEGATIF
5369-HALD	CS POUT	THIES	2009	Male	2	6	<=6					NEGATIF
"	HEAR	DAKAR	2009	Female	1	4	<=6					POSITIF
3911-hald	HEAR	DAKAR	2009	Female	1	14	12-24					NEGATIF
"	HEAR	DAKAR	2009	Female	1							POSITIF
5227-HALD	CS Bignona	ZIGUINCHOR	2009	Male	2	9	6 - 12					NEGATIF
4422-HALD	HEAR	DAKAR	2009	Female	1	40	24-48					POSITIF
6213-HALD	CS GOUDOMP	SEDHIOU	2009	Female	1	16	12-24					POSITIF
4665-HALD	CS DOMINIQUE	DAKAR	2009	Male	1	48	24-48					NEGATIF
4526-HALD	HEAR	DAKAR	2009	Female	2	6	<=6					NEGATIF
5420-HALD	BACKEL	TAMBACOUNDA	2009	Female	1	10	6 - 12					NEGATIF
5217-HALD	CS Ziguinchor	ZIGUINCHOR	2009	Female	2	35	24-48					NEGATIF
4345-HALD	H R Saint Louis	SAINT LOUIS	2009	Female	1	64	48-72					POSITIF
5002-HALD	CDEPS Gu�diawaye	DAKAR	2009	Male	1	4	<=6					NEGATIF
4244-HALD	Roi Baudouin	DAKAR	2009	Female	2	6	<=6					NEGATIF
5228-HALD	CS Bignona	ZIGUINCHOR	2009	Male	1	10	6 - 12					NEGATIF
5045-HALD	CDEPS Gu�diawaye	DAKAR	2009	Female	2	4	<=6					NEGATIF
4813-HALD	CHU Le Dantec	DAKAR	2009	Female	1	36	24-48					POSITIF
3070-HALD	Youssou Mbargane	DAKAR	2009	Male	1	6	<=6					NEGATIF
4503-HALD	CHR THIES	THIES	2009	Male	1	4	<=6					NEGATIF
4837-HALD	CS MBOUR	THIES	2009	Female	1	44	24-48					NEGATIF
3711-HALD	CS DOMINIQUE	DAKAR	2009	Female	1	36	24-48					NEGATIF
4497-HALD	C S MBACKE	DIOURBEL	2009	Male	1	28	24-48					NEGATIF
4841-hald	CHU Le Dantec	DAKAR	2009	Female	1	36	24-48					NEGATIF
4786-HALD	CHU FANN	DAKAR	2009	Female	1	14	12-24					NEGATIF
4501-HALD	C S MBACKE	DIOURBEL	2009	Male	1	16	12-24					NEGATIF
4018-HALD	HMO	DAKAR	2009	Male	1							NEGATIF
3970-HALD	C.S. NDIOUM	SAINT LOUIS	2009	Male	1	6	<=6					NEGATIF
4824-HALD	CDEPS Gu�diawaye	DAKAR	2009	Male	1	4	<=6					NEGATIF
4004-hald	IHS	DAKAR	2009	Female	1	6	<=6					NEGATIF
4783-HALD	Makacolibantang	TAMBACOUNDA	2009	Female	1	20	12-24					NEGATIF
4848-HALD	CS MBOUR	THIES	2009	Female	2	6	<=6					POSITIF
5278-HALD	CS Richard Toll	SAINT LOUIS	2009	Male	2	6	<=6					NEGATIF
3769-HALD	CHU DANTEC	DAKAR	2009	Female	1							POSITIF
5323-HALD	V�lingara	KOLDA	2009	Female	1	36	24-48					NEGATIF
4041-HALD	HMO	DAKAR	2009	Male	1							NEGATIF
5085-HALD	CS S�dhiou	SEDHIOU	2009	Male	1	6	<=6					NEGATIF
5012-HALD	CS Ziguinchor	ZIGUINCHOR	2009	Female	1	36	24-48					NEGATIF
4215-HALD	HR Saint Louis	SAINT LOUIS	2009	Male	1	16	12-24					NEGATIF
4107-HALD	Roi Baudouin	DAKAR	2009	Male	2	9	6 - 12					NEGATIF
5220-HALD	CS NIORO	DAKAR	2009	Male	2	6	<=6					NEGATIF
5138-HALD	CHU FANN	DAKAR	2009	Male	2	20	12-24					NEGATIF
4685-HALD	CS RICHARD TOLL	SAINT LOUIS	2009	Male	2	10	6 - 12					NEGATIF
4530-HALD	H�pital R�gional de Kaolack	KAOLACK	2009	Female	1							NEGATIF
3723-hald	CHU Le Dantec	DAKAR	2009	Male	1	20	12-24					NEGATIF
5195-HALD	CDEPS Gu�diawaye	DAKAR	2009	Male	1	4	<=6					NEGATIF
5927-HALD	CS NIORO	KAOLACK	2009	Male	1	12	6 - 12					POSITIF
5255-HALD	IHS	DAKAR	2009	Female	2	12	6 - 12					NEGATIF
5469-HALD	CS TAMBACOUNDA	TAMBACOUNDA	2009	Female	1	9	6 - 12					NEGATIF
"	HEAR	DAKAR	2009	Female	2	22	12-24					NEGATIF
4032-hald	HEAR	DAKAR	2009	Female	3	12	6 - 12					NEGATIF
4435-HALD	C S POUT	THIES	2009	Female	1	17	12-24					NEGATIF
4950-HALD	CS V�lingara	KOLDA	2009	Male	1	13	12-24					NEGATIF
5419-HALD	BAKEL	TAMBACOUNDA	2009	Male	1	30	24-48					NEGATIF
4125-HALD	HR de Kaolack	KAOLACK	2009	Male	1							NEGATIF
4112-HALD	S C Diourbel	DIOURBEL	2009	Female	2	8	6 - 12					NEGATIF
4051-HALD	CS S�dhiou	SEDHIOU	2009	Male	1							NEGATIF
3712-HALD	CS Saint Dominique	DAKAR	2009	Female	1	20	12-24					NEGATIF
4134-HALD	CS Youssou Mbargane	DAKAR	2009	Female	1	12	6 - 12					NEGATIF
5214-HALD	CS Ziguinchor	ZIGUINCHOR	2009	Female	2	10	6 - 12					NEGATIF
5001-HALD	CDEPS Gu�diawaye	DAKAR	2009	Male	1	4	<=6					NEGATIF
4948-HALD	CS V�lingara	KOLDA	2009	Female	1	6	<=6					NEGATIF
4901-HALD	CDEPS Gu�diawaye	DAKAR	2009	Male	1	6	<=6					NEGATIF
5926-HALD	CS de NIORO	KAOLACK	2009	Male	1	13	12-24					NEGATIF
4017-HALD	SJ de Dieu	THIES	2009	Female	1							NEGATIF
4551-HALD	IHS	DAKAR	2009	Female	1	13	12-24					NEGATIF
5206-HALD	CHU FANN	DAKAR	2009	Female	2	10	6 - 12					NEGATIF
5388-HALD	THIADIAYE	THIES	2009	Male	1							NEGATIF
5005-HALD	IHS	DAKAR	2009	Male	2	6	<=6					NEGATIF
4131-HALD	CS YOUSSOU MBARGANE	DAKAR	2009	Female	1	12	6 - 12					NEGATIF
4882-HALD	HR Saint Louis	SAINT LOUIS	2009	Male	1							NEGATIF
5004-HALD	IHS	DAKAR	2009	Male	1	96	72-140					NEGATIF
4362-HALD	HEAR	DAKAR	2009	Female	1	8	6 - 12					NEGATIF
4579-HALD	CS MBAO	DAKAR	2009	Female	1	44	24-48					NEGATIF
4581-HALD	CS MBAO	DAKAR	2009	Male	1							NEGATIF
4194-HALD	Richard Toll	SAINT LOUIS	2009	Male	1	20	12-24					NEGATIF
4426-HALD	CS Touba	DIOURBEL	2009	Female	1	8	6 - 12					NEGATIF
4902-HALD	CDEPS Gu�diawaye	DAKAR	2009	Male	2	4	<=6					NEGATIF
5391-HALD	Joal Fadhiout	THIES	2009	Male	1	12	6 - 12					POSITIF
5053-HALD	CS DOMINIQUE	DAKAR	2009	Male	3	8	6 - 12					NEGATIF
5435-HALD	ZIGUINCHOR	ZIGUINCHOR	2009	Female	2	18	12-24					NEGATIF
5216-HALD	CS Ziguinchor	ZIGUINCHOR	2009	Female	1	22	12-24					NEGATIF
4113-HALD	C S Touba	DIOURBEL	2009	Female	2	18	12-24					NEGATIF
4849-HALD	CS MBOUR	THIES	2009	Female	2	6	<=6					NEGATIF
5106-HALD	HR Saint Louis	SAINT LOUIS	2009	Male	2	6	<=6					NEGATIF
5086-HALD	CS S�dhiou	SEDHIOU	2009	Female	1	9	6 - 12					NEGATIF
5234-HALD	C S Bignona	ZIGUINCHOR	2009	Male	2	50	48-72					NEGATIF
5230-HALD	CS Bignona	ZIGUINCHOR	2009	Male	2	22	12-24					NEGATIF
4568-HALD	CS de Darha	LOUGA	2009	Male	1	8	6 - 12					NEGATIF
4165-HALD	CS Saint Louis	SAINT LOUIS	2009	Male	1							NEGATIF
4226-HALD	HEAR	DAKAR	2009	Male	2	6	<=6					NEGATIF
5232-HALD	C S Bignona	ZIGUINCHOR	2009	Male	1	19	12-24					NEGATIF
5341-HALD	NDAMATOU	DIOURBEL	2009	Male	2	12	6 - 12					NEGATIF
4587-HALD	CS Youssou MBARGANE	DAKAR	2009	Male	1							NEGATIF
3837-HALD	Roi Baudoin	DAKAR	2009	Male	1							NEGATIF
4029-HALD	HR Dioum	SAINT LOUIS	2009	Male	3	8	6 - 12					NEGATIF
3747-HALD	Roi Baudouin	DAKAR	2009	Female	1							NEGATIF
4296-HALD	Roi Baudouin	DAKAR	2009	Male	2	6	<=6					NEGATIF
4398-HALD	Roi Baudouin	DAKAR	2009	Female	1	12	6 - 12					NEGATIF
5190-HALD	CDEPS Gu�diawaye	DAKAR	2009	Male	4	4	<=6					NEGATIF
4424-HALD	CS KEDOUGOU	KEDOUGOU	2009	Female	1							NEGATIF
6024-HALD	CS TIVAOUANE	THIES	2009	Female	1	10	6 - 12					NEGATIF
4056-HALD	CS S�dhiou	SEDHIOU	2009	Male	1	8	6 - 12					NEGATIF
5221-HALD	CS NIORO	KAOLACK	2009	Female	1	48	24-48					POSITIF
4710-HALD	HEAR	DAKAR	2009	Male	1	7	6 - 12					NEGATIF
6214-HALD	CS GOUDOMP	SEDHIOU	2009	Female	1	52	48-72					NEGATIF
3815-HALD	Poponguine	THIES	2009	Male	1	12	6 - 12					NEGATIF
676-HPD	Principal	DAKAR	2009	Male	1							NEGATIF
6016-HALD	PRINCIPAL	DAKAR	2009	Male	1	12	6 - 12					NEGATIF
4249-HALD	CS Bambey	DIOURBEL	2009	Female	1	32	24-48					NEGATIF
5417-HALD	CS S�dhiou	SEDHIOU	2009		2	11	6 - 12					NEGATIF
5211-HALD	CS Ziguinchor	ZIGUINCHOR	2009	Female	3	22	12-24					POSITIF
4847-hald	CS MBOUR	THIES	2009	Male	2	4	<=6					NEGATIF
3895-HALD	Roi Baudauin	DAKAR	2009	Female	2	6	<=6					NEGATIF
4440-HALD	C S JOAL	THIES	2009	Female	1	20	12-24					NEGATIF
"	CHU A LE DANTEC	DAKAR	2009	Female	1	6	<=6					NEGATIF
4450-HALD	Roi Baudouin	DAKAR	2009	Male	2	6	<=6					NEGATIF
4005-HALD	CS Dominique	DAKAR	2009	Female	2	28	24-48					NEGATIF
4598-HALD	Roi Baudoin	DAKAR	2009	Female	1	12	6 - 12					NEGATIF
4192-HALD	CS Richard Toll	SAINT LOUIS	2009	Male	1	6	<=6					NEGATIF
6017-HALD	HPD	DAKAR	2009	Female	1	48	24-48					NEGATIF
3768-HALD	RICHARD TOLL	SAINT LOUIS	2009	Female	1	56	48-72					NEGATIF
4403-HALD	IHS	DAKAR	2009	Male	1	16	12-24					NEGATIF
4334-hald	IHS	DAKAR	2009	Male	2	6	<=6					NEGATIF
3893-HALD	Roi Baudouin	DAKAR	2009	Female	1	6	<=6					NEGATIF
SJD-60	Saint Jean de Dieu	THIES	2009	Female	1							NEGATIF
3748-HALD	Roi Baudouin	DAKAR	2009	Male	2	6	<=6					NEGATIF
3892-HALD	Roi Baudouin	DAKAR	2009	Male	1	6	<=6					NEGATIF
5378-HALD	CS MBOUR	THIES	2009	Male	1	10	6 - 12					NEGATIF
4000-hald	Saint Jean de Dieu	THIES	2009	Male	1							POSITIF
4160-HALD	Roi Baudouin	DAKAR	2009	Male	1	14	12-24					NEGATIF
3796-hald	Principal	DAKAR	2009	Female	1	48	24-48					POSITIF
5244-HALD	CS BIGNONA	ZIGUINCHOR	2009	Male	1	23	12-24					NEGATIF
3756-hald	CHU Le Dantec	DAKAR	2009	Male	2	4	<=6					NEGATIF
4293-HALD	Roi Baudouin	DAKAR	2009	Female	1	26	24-48					NEGATIF
5504-HALD	CS RICHARTOLL	SAINT LOUIS	2009	Male	2	6	<=6					NEGATIF
4294-HALD	Roi Baudouin	DAKAR	2009	Male	1	4	<=6					NEGATIF
4619-HALD	CHU Le Dantec	DAKAR	2009	Female	1	5	<=6					NEGATIF
4686-HALD	CS RICHARD TOLL	SAINT LOUIS	2009	Female	1	20	12-24					NEGATIF
4254-HALD	C S MBAO	DAKAR	2009	Female	1	140	72-140					POSITIF
4967-HALD	CS DOMINIQUE	DAKAR	2009	Female	1	6	<=6					NEGATIF
5293-HALD	CDEPS Gu�diawaye	DAKAR	2009	Female	2	6	<=6					NEGATIF
4791-HALD	CHU FANN	DAKAR	2009	Male	1	16	12-24					NEGATIF
5324-HALD	V�lingara	KOLDA	2009	Male	1	44	24-48					NEGATIF
5392-HALD	JoalFADIOUT	THIES	2009	Female	1							NEGATIF
4250-HALD	IHS	DAKAR	2009	Male	1	6	<=6					NEGATIF
4105-HALD	Roi Basudouin	DAKAR	2009	Female	2	8	6 - 12					NEGATIF
5253-HALD	IHS	DAKAR	2009	Female	1	6	<=6					NEGATIF
4903-HALD	DS Kaolack	KAOLACK	2009	Male	1	68	48-72					POSITIF
4916-HALD	CS NIORO	KAOLACK	2009	Female	1	32	24-48					POSITIF
4543-HALD	HEAR	DAKAR	2009	Female	1	4	<=6					NEGATIF
4124-HALD	Ndioum	SAINT LOUIS	2009	Female	1							NEGATIF
5014-HALD	CS Ziguinchor	ZIGUINCHOR	2009	Female	1	47	24-48					NEGATIF
4836-HALD	CS POUT	THIES	2009	Female	1	24	12-24					NEGATIF
4788-hald	CHU FANN	DAKAR	2009	Male	1	8	6 - 12					NEGATIF
5052-HALD	CS DOMINIQUE	DAKAR	2009	Male	2	6	<=6					NEGATIF
5051-HALD	CS MATAM	MATAM	2009	Male	1	4	<=6					NEGATIF
4085-HALD	HR Louga	LOUGA	2009	Male	3	6	<=6					NEGATIF
4640-HALD	CS Saraya	KEDOUGOU	2009	Female	2	14	12-24					NEGATIF
4965-HALD	CS DOMINIQUE	DAKAR	2009	Female	1	60	48-72					NEGATIF
5239-HALD	CS BIGNONA	ZIGUINCHOR	2009	Male	1	39	24-48					NEGATIF
4850-HALD	CS MBOUR	THIES	2009	Male	2	6	<=6					NEGATIF
4130-HALD	IHS	DAKAR	2009	Male	1	6	<=6					NEGATIF
4943-HALD	HR TAMBA	TAMBACOUNDA	2009	Male	1	6	<=6					POSITIF
4718-HALD	DISTRICT S. de Podor	DAKAR	2009	Female	1	8	6 - 12					NEGATIF
4108-HALD	Roi Baudouin	DAKAR	2009	Male	1	19	12-24					NEGATIF
5219-HALD	HR Ziguinchor	ZIGUINCHOR	2009	Male	1	9	6 - 12					NEGATIF
4704-HALD	CS SARAYA	KEDOUGOU	2009	Male	1	6	<=6					NEGATIF
4808-HALD	CS NDAMATOU	DIOURBEL	2009	Female	1	36	24-48					NEGATIF
3862-HALD	HR Saint Louis	SAINT LOUIS	2009	Male	1							NEGATIF
3949-HALD	HEAR	DAKAR	2009	Male	1	3	<=6					NEGATIF
5093-HALD	CHU FANN	DAKAR	2009	Female	1	12	6 - 12					NEGATIF
4242-HALD	Roi Baudouin	DAKAR	2009	Male	2	6	<=6					NEGATIF
4297-HALD	Youssou Mbargane	DAKAR	2009	Female	2	8	6 - 12					NEGATIF
5218-HALD	CS Ziguinchor	ZIGUINCHOR	2009	Female	2	8	6 - 12					NEGATIF
4210-HALD	CS Mbao	DAKAR	2009	Female	2	12	6 - 12					NEGATIF
4221-HALD	NP	NP	2009	Male	2	6	<=6					NEGATIF
4247-HALD	IHS	DAKAR	2009	Male	1	12	6 - 12					NEGATIF
5428-HALD	ZIGUINCHOR	ZIGUINCHOR	2009	Male	2	21	12-24					NEGATIF
4511-HALD	Roi Baudouin	DAKAR	2009	Female	1	4	<=6					NEGATIF
4542-HALD	Roi Baudouin	DAKAR	2009	Male	2	4	<=6					NEGATIF
5243-HALD	CS BIGNONA	ZIGUINCHOR	2009	Male	1	16	12-24					NEGATIF
4541-HALD	Roi Baudouin	DAKAR	2009	Male	1	10	6 - 12					NEGATIF
3801-HALD	IHS	DAKAR	2009	Female	1							NEGATIF
7359-HALD	CS NDOFFANE	KAOLACK	2010	Female	1	20	12-24	Yes	Yes	Yes		NEGATIF
6157-HALD	D.S. MBAO	DAKAR	2010	Female	1	60	48-72					NEGATIF
5277-HALD	CS OUAKAM	DAKAR	2010	Female	2	11	6 - 12					NEGATIF
6313-HALD	CS NDAMATO	DIOURBEL	2010	Female	1	7	6 - 12					NEGATIF
5423-HALD	ZIGUINCHOR	ZIGUINCHOR	2010	Male	1							NEGATIF
6819-HALD	CS DIOURBEL	DIOURBEL	2010	Male	1	6	<=6					NEGATIF
6770-HALD	IHS	DAKAR	2010	Female	1	6	<=6					NEGATIF
6047-HALD	HEAR	DAKAR	2010	Male	1							POSITIF
6823-HALD	CS BIHNONA	ZIGUINCHOR	2010	Female	2	8	6 - 12	Yes		No		NEGATIF
6260-HALD	Synergie Guediawaye	DAKAR	2010	Male	2	4	<=6					NEGATIF
5680-HALD	CS de Ziguinchor	ZIGUINCHOR	2010	Female	2							NEGATIF
6450-HALD	DS MBAO	DAKAR	2010	Male	1	80	72-140					NEGATIF
7392-HALD	CS BIGNONA	ZIGUINCHOR	2010	Male	2	32	24-48	Yes	Yes	Yes		NEGATIF
5954-HALD	P�diatrie Sociale M U JOAL	THIES	2010	Female	2	24	12-24					NEGATIF
6456-HALD	Synergie de Guediawaye	DAKAR	2010	Male	1	40	24-48					POSITIF
4851-HALD	HR NDIOUM	SAINT LOUIS	2010	Male	1	6	<=6					NEGATIF
7297-HALD	CS TAMBACOUNDA	TAMBACOUNDA	2010	Male	1	4	<=6	Yes	Yes	Yes		NEGATIF
6827-HALD	CS ZIGUINCHOR	ZIGUINCHOR	2010	Female	2	6	<=6	Yes	Yes	Yes		NEGATIF
6188-HALD	CS PETE	SAINT LOUIS	2010	Male	2	6	<=6					NEGATIF
7098-HALD	SEDHIOU	SEDHIOU	2010	Female	1	16	12-24	Yes	Yes	Yes		NEGATIF
745-HPD	HPD	DAKAR	2010	Male	2	23	12-24					NEGATIF
6191-HALD	CS SOKONE	FATICK	2010	Female	1	38	24-48					POSITIF
5603-HALD	Roi Baudoin	DAKAR	2010	Female	1	10	6 - 12					NEGATIF
6672-HALD	Synergie Guediawaye	DAKAR	2010	Female	2	4	<=6	Yes	Yes	Yes		NEGATIF
6030-HALD	Synergie Guediawaye	DAKAR	2010	Female	2	6	<=6					NEGATIF
7103-HALD	CS ZIGUINCHOR	ZIGUINCHOR	2010	Male	1	6	<=6	Yes	Yes	Yes		NEGATIF
6067-HALD	C.S. ROI Baudouin	DAKAR	2010	Male	2	13	12-24					NEGATIF
6794-HALD	CS DAGANA	SAINT LOUIS	2010	Female	2	8	6 - 12	Yes	Yes	Yes		NEGATIF
5627-HALD	CDEPS Gu�diawaye	DAKAR	2010	Male	2	8	6 - 12					NEGATIF
6006-HALD	C.S. TAMBACOUNDA	TAMBACOUNDA	2010	Female	3	6	<=6	Yes	Yes	Yes	AMP	NEGATIF
5934-HALD	CS NIORO	KAOLACK	2010	Male	1	5	<=6					NEGATIF
6010-HALD	CS Tambacounda	TAMBACOUNDA	2010	Female	2	18	12-24					NEGATIF
5763-HALD	CDEPS GUEDIAWAYE	DAKAR	2010	Female	2	13	12-24					NEGATIF
5621-HALD	HEAR	DAKAR	2010	Female	1	26	24-48					NEGATIF
5705-HALD	SYNERGIE-ENFANT	DAKAR	2010	Female	1	40	24-48					NEGATIF
5452-HALD	CS PIKINE	DAKAR	2010	Female	3	10	6 - 12					NEGATIF
6028-HALD	Synergie GEDIAWAYE	DAKAR	2010	Male	1	24	12-24					POSITIF
6719-HALD	HPD	DAKAR	2010	Female	2	7	6 - 12	Yes	Yes	Yes		NEGATIF
7161-HALD	NDIOUM	DAKAR	2010	Male	1	32	24-48	Yes		No		NEGATIF
6577-HALD	H A L D	DAKAR	2010	Male	1	48	24-48					NEGATIF
6653-HALD	DS DIOFIOR	FATICK	2010	Male	1	51	48-72					NEGATIF
5725-HALD	CS de Saint Louis	SAINT LOUIS	2010	Female	1	52	48-72					NEGATIF
5437-HALD	ZIGUINCHOR	ZIGUINCHOR	2010	Male	2	19	12-24					NEGATIF
6744-HALD	CS ZIGUINCHOR	ZIGUINCHOR	2010	Female	2	5	<=6	Yes	Yes	Yes		NEGATIF
7137-HALD	CS DAGANA	SAINT LOUIS	2010	Female	1	52	48-72		No	No		POSITIF
5567-HALD	IHS	DAKAR	2010	Male	1	20	12-24					NEGATIF
5924-HALD	CS PASSY	FATICK	2010	Male	1	24	12-24					NEGATIF
5685-hald	CS Ziguinchor	ZIGUINCHOR	2010	Female	2	8	6 - 12					POSITIF
7312-HALD	CHR ZIGUINCHOR	ZIGUINCHOR	2010	Female	3	3	<=6	Yes	Yes	Yes		NEGATIF
5688-hald	CHU Le Dantec	DAKAR	2010	Male	1	24	12-24					NEGATIF
7102-HALD	CS ZIGUINCHOR	ZIGUINCHOR	2010	Female	2	6	<=6	Yes	Yes	Yes		NEGATIF
6802-HALD	Synergie Guediawaye	DAKAR	2010	Female	2	8	6 - 12	Yes		No		NEGATIF
6838-HALD	HEAR	DAKAR	2010	Female	1							NEGATIF
5696-HALD	CHR de LOUGA	LOUGA	2010	Male	1	16	12-24					NEGATIF
6217-HALD	CS GOUDOMP	SEDHIOU	2010	Female	2	5	<=6					NEGATIF
7055-HALD	Synergie Guediawaye	DAKAR	2010	Male	2	4	<=6	Yes	Yes	Yes		NEGATIF
7394-HALD	CS BIGNONA	ZIGUINCHOR	2010	Male	2	4	<=6	Yes	Yes	Yes		NEGATIF
5947-HALD	DS OUSSOUYE	ZIGUINCHOR	2010	Male	1	20	12-24					POSITIF
7156-HALD	CHR SAINT LOUIS	SAINT LOUIS	2010	Male	1	6	<=6	Yes	Yes	Yes		NEGATIF
6816-HALD	CS DIOURBEL	DIOURBEL	2010	Female	1	6	<=6					NEGATIF
6791-HALD	HEAR	DAKAR	2010	Female	1	16	12-24					NEGATIF
5413-HALD	LE DANTEC	DAKAR	2010	Male	1	8	6 - 12					NEGATIF
5773-hald	CHR Saint-Louis	SAINT LOUIS	2010	Female	1	55	48-72					NEGATIF
6800-HALD	Synergie Guediawaye	DAKAR	2010	Male	2	8	6 - 12	Yes	Yes	Yes		NEGATIF
6453-HALD	CS MBAO	DAKAR	2010	Female	2	20	12-24					POSITIF
5275-HALD	NDIOUM	SAINT LOUIS	2010	Male	1	68	48-72					NEGATIF
6209-HALD	TAMBACOUNADA	TAMBACOUNDA	2010	Female	1	78	72-140					NEGATIF
6031-HALD	D.S. POUT	THIES	2010	Male	1	5	<=6					NEGATIF
6138-HALD	DS BIGNONA	ZIGUINCHOR	2010	Female	2	19	12-24	Yes	Yes	Yes	AA	NEGATIF
6384-HALD	CS Saint Louis	SAINT LOUIS	2010	Female	2	6	<=6					NEGATIF
5946-HALD	CS de OUSSOUYE	ZIGUINCHOR	2010	Male	1	28	24-48					NEGATIF
6216-HALD	CS GOUDOMP	SEDHIOU	2010	Male	1	6	<=6					NEGATIF
6154-HALD	Synergie de GEDIAWAYE	DAKAR	2010	Male	1	79	72-140					NEGATIF
6849-HALD	CS VELINGARA	KOLDA	2010	Female	1	11	6 - 12					NEGATIF
6549-HALD	ROI BAUDOUIN	DAKAR	2010	Female	2	4	<=6					NEGATIF
5682-HALD	CS de Ziguinchor	ZIGUINCHOR	2010	Male	2	6	<=6					NEGATIF
5871-HALD	Roi Baudoin	DAKAR	2010	Male	2	6	<=6					NEGATIF
5882-HALD	HEAR	DAKAR	2010	Female	1	13	12-24					POSITIF
7104-HALD	CS ZIGUINCHOR	ZIGUINCHOR	2010	Female	2	6	<=6	Yes	Yes	Yes		NEGATIF
7160-HALD	HR SAINT LOUIS	SAINT LOUIS	2010	Female	1	6	<=6	Yes	Yes	Yes		NEGATIF
6705-HALD	LOUGA	LOUGA	2010	Female	1	6	<=6					NEGATIF
5347-HALD	CHU FANN	DAKAR	2010	Male	1	36	24-48					NEGATIF
6032-HALD	C.S. KHOMBOL	THIES	2010	Male	1	48	24-48					NEGATIF
6093-HALD	C.S. LINGUERE	LOUGA	2010	Male	1	54	48-72					NEGATIF
5325-HALD	V�lingara	KOLDA	2010	Male	2	12	6 - 12					NEGATIF
6559-HALD	CHR DNIOUM	SAINT LOUIS	2010	Male	1	4	<=6					NEGATIF
5963-HALD	CS OUROSSOGUI	TAMBACOUNDA	2010	Female	1	36	24-48					NEGATIF
6173-HALD	CS VELINGARA	KOLDA	2010	Female	1	4	<=6					POSITIF
6590-HALD	HEAR	DAKAR	2010	Female	1	20	12-24					NEGATIF
6491-HALD	HEAR	DAKAR	2010	Male	3	2	<=6					NEGATIF
6901-HALD	CS FATICK	FATICK	2010	Female	3	20	12-24	No	No	No		POSITIF
6285-HALD	HEAR	DAKAR	2010	Female	1	40	24-48					NEGATIF
7076-HALD	CS BIGNONA	ZIGUINCHOR	2010	Female	1	6	<=6	Yes	Yes	Yes		NEGATIF
6119-HALD	CHR ZIGUINCHOR	ZIGUINCHOR	2010	Female	1	8	6 - 12					NEGATIF
6363-HALD	CHR LOUGA	LOUGA	2010	Female	1	20	12-24					NEGATIF
5653-HALD	IHS	DAKAR	2010	Male	2	6	<=6					NEGATIF
6723-HALD	HEAR	DAKAR	2010	Female	1	26	24-48					NEGATIF
6202-HALD	HEAR	DAKAR	2010	Male	1							NEGATIF
5343-HALD	NDAMATOU	DIOURBEL	2010	Male	2	10	6 - 12					NEGATIF
6033-HALD	C.S. KHOMBOL	THIES	2010	Female	1	64	48-72					POSITIF
6090-HALD	LINGUERE	LOUGA	2010	Female	1	3	<=6					NEGATIF
6657-HALD	CS SEDHIOU	SEDHIOU	2010	Male	1							NEGATIF
6467-HALD	CHR ZIGUINCHOR	ZIGUINCHOR	2010	Female	1	12	6 - 12					POSITIF
6463-HALD	ZIGUINCHOR	ZIGUINCHOR	2010	Female	3	6	<=6					NEGATIF
5462-HALD	NDIOUM	SAINT LOUIS	2010	Female	1	4	<=6					NEGATIF
5533-HALD	Synergie de l'enfance	DAKAR	2010	Female	2	13	12-24					NEGATIF
7278-HALD	CS ZIGUINCHOR	ZIGUINCHOR	2010	Male	2	20	12-24	No	No	No		POSITIF
6796-HALD	CS KOUMPENTOUM	TAMBACOUNDA	2010	Female	1	8	6 - 12					NEGATIF
6529-HALD	HEAR	DAKAR	2010	Male	1	35	24-48					NEGATIF
6009-HALD	CS Tambacounda	TAMBACOUNDA	2010	Male	1	16	12-24					NEGATIF
6404-HAD	HEAR	DAKAR	2010	Male	1							POSITIF
7153-HALD	YOUSSOU MBARGANE	DAKAR	2010	Female	1	6	<=6	Yes	Yes	Yes		NEGATIF
7382-HALD	IHS	DAKAR	2010	Female	1	13	12-24		Yes	No		NEGATIF
6832-HALD	CS KOUMPENTOUM	TAMBACOUNDA	2010	Female	1	8	6 - 12					NEGATIF
6824-HALD	CS BIGNONA	ZIGUINCHOR	2010	Male	1	20	12-24					NEGATIF
6215-HALD	CS GOUDOMP	SEDHIOU	2010	Female	1	9	6 - 12					NEGATIF
7095-HALD	DS PETE	SAINT LOUIS	2010	Female	1	6	<=6	Yes	Yes	Yes		NEGATIF
7109-HALD	CS ROI BAUDOUIN	DAKAR	2010	Male	1	6	<=6	Yes	No	No		NEGATIF
6366-HALD	CS DAHRA	LOUGA	2010	Female	1	6	<=6					NEGATIF
6664-HALD	CS ROI BAUDOUIN	DAKAR	2010	Male	2	4	<=6	Yes	Yes	Yes		NEGATIF
5349-HALD	CS DIOURBEL	DIOURBEL	2010	Male	1	6	<=6					NEGATIF
5569-HALD	CDEPS Gu�diawaye	DAKAR	2010	Male	2	4	<=6					NEGATIF
5564-HALD	IHS	DAKAR	2010	Male	2	12	6 - 12					NEGATIF
5668-HALD	CS NDAMATOU	DIOURBEL	2010	Male	2	5	<=6					NEGATIF
6054-HALD	C.S. MBAO	DAKAR	2010	Male	2	8	6 - 12	Yes	Yes	Yes		NEGATIF
6248-HALD	CS MBOUR	THIES	2010	Female	2	26	24-48					NEGATIF
5721-HALD	HOPITAL de NDIOUM	SAINT LOUIS	2010	Female	2	6	<=6					NEGATIF
6616-HALD	CS RICHARD TOLL	SAINT LOUIS	2010	Male	1	24	12-24					NEGATIF
6888-HALD	HR LOUGA	LOUGA	2010	Female	1	6	<=6					NEGATIF
6846-HALD	CS VELINGARA	KOLDA	2010	Female	1	24	12-24					NEGATIF
6581-HALD	Synergie de Guediawaye	DAKAR	2010	Female	2	6	<=6					NEGATIF
6828-HALD	CS Thionk-Essyl	ZIGUINCHOR	2010	Male	2	12	6 - 12					NEGATIF
6895-HALD	HALD	DAKAR	2010	Female	1	52	48-72	Yes		No		NEGATIF
752-HPD	HPD	DAKAR	2010	Male	1	16	12-24	Yes	Yes	Yes		NEGATIF
7393-HALD	CS BIGNONA	ZIGUINCHOR	2010	Male	2	6	<=6	Yes	Yes	Yes		NEGATIF
6253-HALD	CS MBOUR	THIES	2010	Male	1	37	24-48					NEGATIF
5909-HALD	CHR LOUGA	LOUGA	2010	Male	1							NEGATIF
6675-HAL	DS PETE	SAINT LOUIS	2010	Male	1	5	<=6					NEGATIF
6621-HALD	HEAR	DAKAR	2010	Male	2	6	<=6	Yes	Yes	Yes		NEGATIF
6742-HALD	CS ZIGUINCHOR	ZIGUINCHOR	2010	Male	3	6	<=6	Yes	Yes	Yes		NEGATIF
8606-HALD	LINGUERE	LOUGA	2010	Female	1	40	24-48	Yes		No		NEGATIF
7315-HALD	CHR ZIGUINCHOR	ZIGUINCHOR	2010	Female	2	6	<=6	No	Yes	No		NEGATIF
6826-HALD	CS ZIGUINCHOR	ZIGUINCHOR	2010	Male	2	6	<=6	Yes	Yes	Yes		NEGATIF
5416-HALD	CS S�dhiou	SEDHIOU	2010	Female	1	20	12-24					NEGATIF
5548-HALD	CHU Le DANTEC	DAKAR	2010	Male	1	24	12-24					NEGATIF
7165-HALD	Synergie Guediawaye	DAKAR	2010	Female	1	6	<=6	Yes		No		NEGATIF
6092-HALD	C.S. LINGUERE	LOUGA	2010		1	20	12-24					NEGATIF
5678-HALD	CS de Ziguinchor	ZIGUINCHOR	2010	Female	2	6	<=6					NEGATIF
6768-HALD	IHS	DAKAR	2010	Female	2	6	<=6		Yes	No		NEGATIF
6137-HALD	C.S. BIGNONA	ZIGUINCHOR	2010	Male	2	13	12-24					NEGATIF
6721-HALD	HEAR	DAKAR	2010	Male	3	5	<=6	Yes		No		NEGATIF
5475-HALD	RUFISQUE	DAKAR	2010	Female	1	6	<=6					NEGATIF
7296-HALD	CS TAMBACOUNDA	TAMBACOUNDA	2010	Female	2	6	<=6	Yes	Yes	Yes		NEGATIF
5580-HALD	CHU Le DANTEC	DAKAR	2010	Male	1	8	6 - 12					NEGATIF
7281-HALD	CS LOUGA	LOUGA	2010	Male	1	8	6 - 12					NEGATIF
6547-HALD	Synergie de Guediawaye	DAKAR	2010	Female	2	5	<=6					NEGATIF
6370-HALD	CS Dahra	LOUGA	2010	Male	3	10	6 - 12					NEGATIF
6155-HALD	CS. PIKINE	DAKAR	2010	Male	2	79	72-140	Yes	Yes	Yes		NEGATIF
6122-HALD	DS BIGNONA	ZIGUINCHOR	2010	Female	1	25	24-48					NEGATIF
5609-HALD	MBAO	DAKAR	2010	Female	1	26	24-48					NEGATIF
5679-HALD	CS de Ziguinchor	ZIGUINCHOR	2010	Female	3	6	<=6					NEGATIF
5770-HALD	DS Pikine Dominique	DAKAR	2010	Male	1	7	6 - 12					POSITIF
6056-HALD	C.S. MBAO	DAKAR	2010	Female	1							NEGATIF
6520-HALD	CS RUFSQUE	DAKAR	2010	Female	1	32	24-48					NEGATIF
5853-hald	CS SARAYA	KEDOUGOU	2010	Female	1	18	12-24					NEGATIF
5562-HALD	CS DOMINIQUE	DAKAR	2010	Female	1	19	12-24					POSITIF
6125-HALD	D.S. BIGNONA	ZIGUINCHOR	2010	Female	1	20	12-24					NEGATIF
6380-HALD	HR ZIGUINCHOR	ZIGUINCHOR	2010	Female	1	14	12-24					NEGATIF
5766-HALD	CDEPS GUEDIAWAYE	DAKAR	2010	Male	1	6	<=6					NEGATIF
6373-HALD	CS DAHRA	LOUGA	2010	Female	1	20	12-24					NEGATIF
6478-HALD	CS SEDHIOU	SEDHIOU	2010	Female	1	28	24-48					NEGATIF
6896-HALD	HEAR	DAKAR	2010	Male	2				Yes	No		NEGATIF
5998-HALD	CS ZIGUINCHOR	ZIGUINCHOR	2010	Male	2	6	<=6					NEGATIF
6336-HALD	Synergie Guediawaye	DAKAR	2010	Female	2	4	<=6					NEGATIF
5450-HALD	CS PIKINE	DAKAR	2010	Female	2	12	6 - 12					NEGATIF
5695-HALD	CHR de LOUGA	LOUGA	2010	Female	1	40	24-48					NEGATIF
6177-HALD	HR KOLDA	KOLDA	2010	Male	1	30	24-48					NEGATIF
7041-HALD	SAINT JEAN DE DIEU	THIES	2010	Male	1	6	<=6					POSITIF
6410-HALD	Fann	DAKAR	2010	Female	1	4	<=6					NEGATIF
5327-HALD	V�lingara	KOLDA	2010	Male	1	12	6 - 12					NEGATIF
7107-HALD	ROI BAUDOUIN	DAKAR	2010	Male	1	6	<=6	Yes	Yes	Yes		NEGATIF
5354-HALD	CDEPS Gu�diawaye	DAKAR	2010	Male	1	9	6 - 12					NEGATIF
5769-HALD	CDEPS GUEDIAWAYE	DAKAR	2010	Female	2	66	48-72					NEGATIF
5424-HALD	ZIGUINCHOR	ZIGUINCHOR	2010	Female	1	24	12-24	Yes		No		NEGATIF
7470-HALD	DS DAHRA	LOUGA	2010		3	8	6 - 12					NEGATIF
5854-hald	CS SARAYA	KEDOUGOU	2010	Female	2	7	6 - 12	Yes		No		NEGATIF
6831-HALD	CS Thionck-Essy	ZIGUINCHOR	2010	Male	1	6	<=6					NEGATIF
6634-HALD	IHS	DAKAR	2010	Male	2	8	6 - 12					NEGATIF
6767-HALD	IHS	DAKAR	2010	Female	2	4	<=6					NEGATIF
6704-HALD	HR LOUGA	LOUGA	2010	Male	1	48	24-48					POSITIF
7277-HALD	CS ZIGUINCHOR	ZIGUINCHOR	2010	Male	2	6	<=6	Yes	Yes	Yes		NEGATIF
6673-HALD	DS PETE	SAINT LOUIS	2010	Male	1	6	<=6					NEGATIF
6372-HALD	CS DAHRA	LOUGA	2010	Female	3	16	12-24					NEGATIF
5433-HALD	CS de Ziguinchor	ZIGUINCHOR	2010	Male	1	20	12-24					NEGATIF
6381-HALD	CS ZIGUINCHOR	ZIGUINCHOR	2010	Male	2	9	6 - 12					NEGATIF
744-HALD	HPD	DAKAR	2010	Female	1	36	24-48					NEGATIF
6018-HALD	PRINCIPAL	DAKAR	2010	Male	1	12	6 - 12					NEGATIF
6330-HALD	CS MBOUR	THIES	2010	Female	1	18	12-24					NEGATIF
6604-HALD	CS PASSY	FATICK	2010	Male	1	20	12-24					NEGATIF
6454-HALD	DS MBAO	DAKAR	2010	Female	1	28	24-48					NEGATIF
5563-HALD	CS Saint Dominique	DAKAR	2010	Female	1	7	6 - 12					NEGATIF
6750-HALD	Synergie Guediawaye	DAKAR	2010	Female	2	6	<=6	Yes	Yes	Yes		NEGATIF
6179-HALD	CS KOLDA	KOLDA	2010	Male	1	20	12-24					POSITIF
5923-HALD	CS PASSY	FATICK	2010		1	20	12-24					NEGATIF
SJD-82	Hopital Saint Jean de Dieu	THIES	2010	Female	1	12	6 - 12					NEGATIF
6170-HALD	CS VELINGARA	KOLDA	2010	Female	2	9	6 - 12					NEGATIF
5446-HALD	CDEPS Gu�diawaye	DAKAR	2010	Female	1	4	<=6					NEGATIF
6172-HALD	CS VELINGARA	KOLDA	2010	Male	1	52	48-72					NEGATIF
6208-HALD	CS KANEL	MATAM	2010	Male	1	35	24-48					NEGATIF
5677-hald	DS Foudioune	FATICK	2010	Female	2	68	48-72	Yes	Yes	Yes		NEGATIF
5855-hald	DS MBAO	DAKAR	2010	Male	1	6	<=6					NEGATIF
5390-HALD	HR ZIGUINCHOR	ZIGUINCHOR	2010	Female	1	12	6 - 12					NEGATIF
6477-HALD	CS SEDHIOU	SEDHIOU	2010	Female	2	16	12-24					NEGATIF
6515-HALD	CS Youssou Mbargane	DAKAR	2010	Female	1	6	<=6					NEGATIF
7059-HALD	Synergie Guediawaye	DAKAR	2010	Female	2	6	<=6	Yes		No		NEGATIF
6829-HALD	CS PETE	SAINT LOUIS	2010	Female	1	6	<=6					NEGATIF
6176-HALD	CS KOLDA	KOLDA	2010	Male	1	26	24-48					NEGATIF
6118-HALD	C.H.R ZIGUINCHOR	ZIGUINCHOR	2010	Male	1	20	12-24					NEGATIF
6738-HALD	CS TAMBACOUNDA	TAMBACOUNDA	2010	Male	2	7	6 - 12					NEGATIF
7052-HALD	DS DAHRA	LOUGA	2010	Male	2	24	12-24					NEGATIF
6400-HALD	CS MBAO	DAKAR	2010	Male	1	24	12-24					NEGATIF
6844-HALD	CS KOLDA	KOLDA	2010	Male	1	32	24-48					NEGATIF
6244-HALD	CS MBOUR	THIES	2010	Female	2	14	12-24					NEGATIF
6584-HALD	ROI BAUDOUIN	DAKAR	2010	Male	1	4	<=6					NEGATIF
6375-HALD	CS DAHRA	LOUGA	2010	Female	1	8	6 - 12					NEGATIF
6845-HALD	CS VELINGARA	KOLDA	2010	Male	1	36	24-48					NEGATIF
6455-HALD	DS MBAO	DAKAR	2010	Male	1	38	24-48					NEGATIF
5139-HALD	HEAR	DAKAR	2010	Male	1	24	12-24					POSITIF
7018-HALD	CS TAMBACOUNDA	TAMBACOUNDA	2010	Female	1	12	6 - 12					NEGATIF
6582-HALD	ROI BAUDOUIN	DAKAR	2010	Male	1	12	6 - 12					NEGATIF
7078-HALD	CHR ZIGUINCHOR	ZIGUINCHOR	2010	Male	3	6	<=6	Yes	Yes	Yes		POSITIF
7310-HALD	CHR ZIGUINCHOR	ZIGUINCHOR	2010	Female	2	6	<=6	Yes	Yes	Yes		NEGATIF
6633-HALD	IHS	DAKAR	2010	Female	1	7	6 - 12					NEGATIF
5449-HALD	CS PIKINE	DAKAR	2010	Male	1	16	12-24					NEGATIF
7395-HALD	CS BIGNONA	ZIGUINCHOR	2010	Female	2	6	<=6	No	Yes	No		NEGATIF
6430-HALD	CS DOMINIQUE	DAKAR	2010	Female	1	8	6 - 12					NEGATIF
5632-HALD	IHS	DAKAR	2010	Male	2	6	<=6					NEGATIF
7071-HALD	HEAR	DAKAR	2010	Female	1	36	24-48	Yes	Yes	Yes		NEGATIF
5874-HALD	ROI BAUDOUIN	DAKAR	2010	Male	2	4	<=6					NEGATIF
6769-HALD	IHS	DAKAR	2010	Female	1	6	<=6					NEGATIF
5291-HALD	CHU FANN	DAKAR	2010	Male	1	12	6 - 12					NEGATIF
5669-HALD	CS NDAMATOU	DIOURBEL	2010	Male	2	6	<=6					NEGATIF
6841-HALD	HMO	DAKAR	2010	Female	2	10	6 - 12	Yes		No		NEGATIF
5566-HALD	HIS	DAKAR	2010	Female	2	6	<=6					NEGATIF
6516-HALD	CS Richard TOLL	SAINT LOUIS	2010	Male	1	6	<=6					NEGATIF
SJD-83	HOPITAL SAINT JEAN de DIEU	THIES	2010	Female	1	3	<=6					NEGATIF
7077-HALD	cs BIGNONA	ZIGUINCHOR	2010	Female	2	8	6 - 12	No	Yes	No		NEGATIF
6262-HALD	HEAR	DAKAR	2010	Female	1	4	<=6					NEGATIF
6284-HALD	HEAR	DAKAR	2010	Male	2	7	6 - 12					NEGATIF
5919-HALD	DS PIKINE	DAKAR	2010	Female	1	12	6 - 12					NEGATIF
6245-HALD	CS MBOUR	THIES	2010	Male	1	8	6 - 12					NEGATIF
6048-HALD	C.S. YOUSSOU MBARGANE	DAKAR	2010	Male	1	28	24-48					POSITIF
6178-HALD	HR KOLDA	KOLDA	2010	Male	1	24	12-24					NEGATIF
5414-hald	Centre de sant� Dominique	DAKAR	2010	Male	1							NEGATIF
5628-HALD	PMI M�dina	DAKAR	2010	Male	2	6	<=6		Yes	No		NEGATIF
6656-HALD	CS SEDHIOU	SEDHIOU	2010	Male	1	24	12-24					NEGATIF
6707-HALD	HR LOUGA	LOUGA	2010	Male	1	7	6 - 12					NEGATIF
7531-HALD	CS GOUDOMP	SEDHIOU	2010	Male	3	6	<=6	Yes	Yes	Yes		NEGATIF
6026-HALD	C.S. TIVAOUNE	THIES	2010	Male	1							NEGATIF
6399-HALD	CS MBAO	DAKAR	2010	Male	1	24	12-24					NEGATIF
7057-HALD	CS DOMINIQUE	DAKAR	2010	Female	2	6	<=6	Yes	Yes	Yes		NEGATIF
7021-HALD	CS NIORO	KAOLACK	2010	Male	1							NEGATIF
5511-HALD	CHU Le DANTEC	DAKAR	2010	Female	2	7	6 - 12					NEGATIF
6029-HALD	Synergie Guediawaye	DAKAR	2010	Female	1	8	6 - 12					NEGATIF
5928-HALD	CS NIORO	KAOLACK	2010	Male	2	12	6 - 12	Yes		No		NEGATIF
5806-hald	CHU FANN	DAKAR	2010	Female	1	20	12-24					NEGATIF
5631-HALD	IHS	DAKAR	2010	Female	2	6	<=6					NEGATIF
5995-HALD	Roi Baudouin	DAKAR	2010	Female	2	6	<=6					NEGATIF
6083-HALD	D.S. GOSSAS	DAKAR	2010		1	1	<=6					NEGATIF
6314-HALD	CS TOUBA NDAMATO	DIOURBEL	2010	Female	1	36	24-48					NEGATIF
6671-HALD	Synergie Guediawaye	DAKAR	2010	Male	2	4	<=6	Yes	Yes	Yes		NEGATIF
6848-HALD	CS VELINGARA	KOLDA	2010		1	17	12-24					NEGATIF
6252-HALD	CS MBOUR	THIES	2010	Male	2	12	6 - 12					NEGATIF
6296-HALD	HR Saint Louis	SAINT LOUIS	2010	Male	1	4	<=6					NEGATIF
6632-HALD	IHS	DAKAR	2010	Female	2	7	6 - 12					NEGATIF
5515-HALD	Roio Baudoin	DAKAR	2010	Female	2	4	<=6					NEGATIF
6040-HALD	D.S. MBAO	DAKAR	2010	Male	2	22	12-24					NEGATIF
5633-hald	IHS	DAKAR	2010	Female	2	8	6 - 12					NEGATIF
6854-HALD	BURUNDI	BURUNDI	2010	Male	1							NEGATIF
6136-HALD	D.S. BIGNONA	ZIGUINCHOR	2010	Male	3	11	6 - 12					NEGATIF
6104-HALD	HEAR	DAKAR	2010	Male	1	6	<=6					NEGATIF
5708-HALD	HR de Ziguinchor	ZIGUINCHOR	2010	Male	2	6	<=6					NEGATIF
6020-HALD	CS Phhilip SENGHOR	DAKAR	2010	Female	1	10	6 - 12					NEGATIF
7298-HALD	CS TAMBACOUNDA	TAMBACOUNDA	2010	Female	2	12	6 - 12	Yes	Yes	Yes		NEGATIF
6002-HALD	CS TAMBACOUNDA	TAMBACOUNDA	2010	Female	2	17	12-24					NEGATIF
5686-HALD	CS de Ziguinchor	ZIGUINCHOR	2010	Male	1	6	<=6					NEGATIF
5772-hald	HR Saint-Louis	SAINT LOUIS	2010	Female	2	28	24-48					NEGATIF
7125-HALD	CS BIGNONA	ZIGUINCHOR	2010	Female	1	24	12-24	Yes	Yes	Yes		NEGATIF
5930-HALD	CS de NIORO	KAOLACK	2010	Male	2	8	6 - 12	Yes		No		NEGATIF
6367-HALD	DS DAHARA	LOUGA	2010	Female	1	12	6 - 12					NEGATIF
6578-HALD	IHS	DAKAR	2010	Male	2	8	6 - 12					NEGATIF
6120-HALD	C.S. ZIGUINCHOR	ZIGUINCHOR	2010	Male	2	6	<=6	Yes	Yes	Yes		NEGATIF
5999-HALD	CS ZIGUINCHOR	ZIGUINCHOR	2010	Female	2	40	24-48					NEGATIF
7080-HALD	CHR ZIGUINCHOR	ZIGUINCHOR	2010	Female	1	20	12-24	Yes	Yes	Yes		NEGATIF
5501-HALD	CS DIOURBEL	DIOURBEL	2010	Female	2	16	12-24					NEGATIF
5921-HALD	IHS	DAKAR	2010	Female	1	14	12-24					NEGATIF
7094-HALD	CS LINGUERE	LOUGA	2010	Male	1	6	<=6	No	No	No		NEGATIF
5415-HALD	CS SEDHIOU	SEDHIOU	2010	Male	2	10	6 - 12					NEGATIF
6315-HALD	CS TOUBA NDAMATOU	DIOURBEL	2010	Female	1	28	24-48					NEGATIF
6790-HALD	HEAR	DAKAR	2010	Male	2	12	6 - 12					NEGATIF
6117-HALD	C.S. GOUDIRY	TAMBACOUNDA	2010	Female	1	16	12-24					NEGATIF
5878-HALD	CS Y Mbargane	DAKAR	2010		1							POSITIF
5474-HALD	Rufisque	DAKAR	2010	Male	2	6	<=6					NEGATIF
6308-HALD	CS TOUBA NDAMATO	DIOURBEL	2010	Male	1	6	<=6					NEGATIF
6658-HALD	CS SEDHIOU	SEDHIOU	2010	Female	1	52	48-72	Yes		No		NEGATIF
5883-HALD	CHU FANN	DAKAR	2010	Female	1	10	6 - 12					NEGATIF
6853-HALD	CS KOLDA	KOLDA	2010	Male	1	32	24-48					NEGATIF
6385-HALD	CS Saint Louis	SAINT LOUIS	2010	Female	1	6	<=6					NEGATIF
6383-HALD	CS Saint Louis	SAINT LOUIS	2010	Female	2	6	<=6					NEGATIF
6398-HALD	ROI BAUDOUIN	DAKAR	2010	Female	2	5	<=6					NEGATIF
5931-HALD	CS NIORO	KAOLACK	2010	Male	1	24	12-24					NEGATIF
6548-HALD	ROI BAUDOUIN	DAKAR	2010	Male	2	4	<=6					NEGATIF
5848-HALD	HEAR	DAKAR	2010	Female	2	4	<=6					NEGATIF
5709-hald	HR de Ziguinchor	ZIGUINCHOR	2010	Male	1	4	<=6					NEGATIF
7074-HALD	CS OUSSOUYE	ZIGUINCHOR	2010	Male	1	30	24-48	Yes	Yes	Yes		NEGATIF
7224-HALD	PMI MEDINA	DAKAR	2010	Male	1	12	6 - 12	Yes		No		NEGATIF
5762-HALD	DS Phillipe M. SENGHOR	DAKAR	2010	Male	2	12	6 - 12					NEGATIF
6297-HALD	HR SAINT LOUIS	SAINT LOUIS	2010	Male	1	28	24-48					NEGATIF
5815-hald	HMO	DAKAR	2010	Female	1	2	<=6					NEGATIF
6374-HALD	CS DAHRA	LOUGA	2010	Female	1	24	12-24					NEGATIF
6451-HALD	DS MBAO	DAKAR	2010	Male	1	36	24-48					NEGATIF
5425-HALD	ZIGUINCHOR	ZIGUINCHOR	2010	Male	3	11	6 - 12					NEGATIF
6822-HALD	CS BIGNONA	ZIGUINCHOR	2010	Male	1	28	24-48					NEGATIF
6522-HALD	CS RUFISQUE	DAKAR	2010	Male	1	32	24-48					POSITIF
6612-HALD	Richard Toll	SAINT LOUIS	2010	Female	2	20	12-24					NEGATIF
5940-HALD	CS S�dhiou	SEDHIOU	2010	Male	2	16	12-24					NEGATIF
5146-HALD	HEAR	DAKAR	2010	Male	2	15	12-24					NEGATIF
5570-HALD	LOUGA	LOUGA	2010	Female	2	12	6 - 12					NEGATIF
5753-hald	CHU FANN	DAKAR	2010	Male	1	44	24-48					NEGATIF
6201-HALD	HEAR	DAKAR	2010	Male	2	10	6 - 12					NEGATIF
7401-HALD	CS PASSY	FATICK	2010	Female	1	32	24-48	Yes	Yes	Yes		NEGATIF
6019-HALD	PRINCIPAL	DAKAR	2010	Male	1	18	12-24					NEGATIF
6464-HALD	CHR ZIGUINCHOR	ZIGUINCHOR	2010	Male	2	7	6 - 12					NEGATIF
7011-HALD	HEAR	DAKAR	2010	Male	2	8	6 - 12					NEGATIF
7093-HALD	CS NIORO DU RIP	KAOLACK	2010	Female	1	24	12-24	Yes	No	No		NEGATIF
7019-HALD	CS TAMBACOUNDA	TAMBACOUNDA	2010	Male	1	6	<=6	Yes	Yes	Yes		NEGATIF
5332-HALD	IHS	DAKAR	2010	Female	2	7	6 - 12					NEGATIF
5774-hald	CHR Saint-Louis	SAINT LOUIS	2010	Male	1	57	48-72					NEGATIF
5779-hald	HMO	DAKAR	2010	Female	1	76	72-140					NEGATIF
6517-HALD	CS RUFISQUE	DAKAR	2010	Male	1	37	24-48					NEGATIF
6049-HALD	C.S. Youssou Mbargane	DAKAR	2010	Male	1	12	6 - 12					NEGATIF
6830-HALD	CS Thionck-Essyl	ZIGUINCHOR	2010	Female	1	12	6 - 12					NEGATIF
6171-HALD	CS VELINGARA	KOLDA	2010	Female	1	3	<=6					NEGATIF
5729-HALD	CS de Saint Louis	SAINT LOUIS	2010	Female	1	32	24-48					NEGATIF
7248-HALD	CS NIORO	KAOLACK	2010	Male	3	6	<=6	Yes	Yes	Yes		NEGATIF
5426-HALD	ZIGUINCHOR	ZIGUINCHOR	2010	Male	2	11	6 - 12					NEGATIF
5697-HALD	CHR de LOUGA	LOUGA	2010	Female	2	8	6 - 12					NEGATIF
6146-HALD	CS Thionk-Essyl	FATICK	2010	Male	2	9	6 - 12					NEGATIF
5340-HALD	NDAMATOU	DIOURBEL	2010	Female	1	13	12-24					NEGATIF
6801-HALD	Synergie Guediawaye	DAKAR	2010	Female	1	8	6 - 12					NEGATIF
5448-HALD	CDEPS Gu�diawaye	DAKAR	2010		2	6	<=6					NEGATIF
5740-HALD	CHN TOUBA	DIOURBEL	2010	Female	1							NEGATIF
5367-HALD	CDEPS Gu�diawaye	DAKAR	2010	Male	2	12	6 - 12					NEGATIF
7020-HALD	CS NIORO	KAOLACK	2010	Female	3	8	6 - 12					NEGATIF
5818-hald	CS NDAMATOU	DIOURBEL	2010	Female	1	7	6 - 12					NEGATIF
6613-HALD	CS Richard Toll	SAINT LOUIS	2010	Female	2	6	<=6					NEGATIF
5326-HALD	V�lingara	KOLDA	2010	Male	1	5	<=6					NEGATIF
6665-HALD	ROI BAUDOUIN	DAKAR	2010	Female	1	4	<=6					NEGATIF
5908-HALD	HR LOUGA	LOUGA	2010	Female	1	8	6 - 12					POSITIF
5843-hald	CDEPS Gu�diawaye	DAKAR	2010	Female	2	12	6 - 12					NEGATIF
5630-HALD	IHS	DAKAR	2010	Male	1	6	<=6					NEGATIF
5568-HALD	CDEPS Gu�diawaye	DAKAR	2010	Female	2	12	6 - 12					NEGATIF
6479-HALD	CS SEDHIOU	SEDHIOU	2010	Female	1	12	6 - 12					NEGATIF
6121-HALD	C.S. BIGNONA	ZIGUINCHOR	2010	Female	3	14	12-24					NEGATIF
7373-HALD	CS SARAYA	KEDOUGOU	2010	Male	1	22	12-24	Yes	Yes	Yes		NEGATIF
6771-HALD	IHS	DAKAR	2010	Male	1	6	<=6					NEGATIF
6166-HALD	HEAR	DAKAR	2010	Male	1							NEGATIF
7372-HALD	KEDOUGOU / CS SARAYA	KEDOUGOU	2010	Female	1	16	12-24	Yes	Yes	Yes		NEGATIF
6050-HALD	C.S. Youssou Mbargane	DAKAR	2010	Male	1	32	24-48					NEGATIF
5922-HALD	CS PASSY	FATICK	2010	Female	1	24	12-24					NEGATIF
7051-HALD	DS DAHRA	LOUGA	2010	Female	1	12	6 - 12					NEGATIF
7476-HALD	CS PETE	SAINT LOUIS	2010	Female	1	5	<=6	Yes	Yes	Yes		NEGATIF
5353-HALD	CDEPS Gu�diawaye	DAKAR	2010	Male	1	8	6 - 12					NEGATIF
5489-HALD	MBAO	DAKAR	2010	Male	1	20	12-24					NEGATIF
6871-HALD	HALD	DAKAR	2010	Female	1	10	6 - 12					NEGATIF
7108-HALD	ROI BAUDOUIN	DAKAR	2010	Male	1	6	<=6	Yes	Yes	Yes		NEGATIF
6638-HALD	CS TOUBA NDAMATOU	DIOURBEL	2010	Female	1	34	24-48					NEGATIF
7311-HALD	CHR ZIGUINCHOR	ZIGUINCHOR	2010	Male	3	3	<=6	Yes	Yes	Yes		NEGATIF
5494-HALD	Rufisque	DAKAR	2010	Male	1	16	12-24					NEGATIF
6462-HALD	CHR ZIGUINCHOR	ZIGUINCHOR	2010	Female	2	5	<=6					NEGATIF
5929-HALD	CS de NIORO	KAOLACK	2010	Female	1	5	<=6					NEGATIF
SJD-81	Hopital Saint Jean de Dieu	THIES	2010	Male	1	43	24-48					NEGATIF
7100-HALD	CS SEDHIOU	SEDHIOU	2010	Male	1	30	24-48	Yes	Yes	Yes		NEGATIF
5683-HALD	CS de Ziguinchor	ZIGUINCHOR	2010	Female	2	7	6 - 12					NEGATIF
5694-HALD	CHR de LOUGA	LOUGA	2010	Male	1	44	24-48					NEGATIF
5404-HALD	CHU LE DANTEC	DAKAR	2010	Male	2	6	<=6					NEGATIF
6850-HALD	CS VELINGARA	KOLDA	2010	Male	1	14	12-24					NEGATIF
5348-HALD	DIOURBEL	DIOURBEL	2010	Female	1	6	<=6					POSITIF
5767-HALD	CDEPS de GUEDIAWAYE	DAKAR	2010	Male	1	6	<=6					NEGATIF
5436-HALD	ZIGUINCHOR	ZIGUINCHOR	2010	Male	2	6	<=6					NEGATIF
6080-HALD	CHU LE DANTEC	DAKAR	2010	Male	1	40	24-48					NEGATIF
6797-HALD	CS BAKEL	TAMBACOUNDA	2010	Female	1	6	<=6					NEGATIF
5879-HALD	CS Y MBARGANE	DAKAR	2010		1							NEGATIF
6635-HALD	Synergie Guediawaye	DAKAR	2010	Male	2	4	<=6					NEGATIF
5722-HALD	CS de PETE	SAINT LOUIS	2010	Male	2	5	<=6					NEGATIF
5991-HALD	HEAR	DAKAR	2010	Female	1							POSITIF
6739-HALD	CS ZIGUINCHOR	ZIGUINCHOR	2010	Male	1	12	6 - 12					NEGATIF
5400-HALD	CHU LE DANTEC	DAKAR	2010	Female	3	10	6 - 12					NEGATIF
5707-HALD	HR de Ziguinchor	ZIGUINCHOR	2010	Male	2	6	<=6					NEGATIF
6558-HALD	CHR NDIOUM	SAINT LOUIS	2010	Male	1	56	48-72					POSITIF
6055-HALD	C.S. MBAO	DAKAR	2010	Male	1							NEGATIF
6034-HALD	C.S. KHOMBOL	THIES	2010	Female	1	20	12-24					NEGATIF
5427-HALD	ZIGUINCHOR	ZIGUINCHOR	2010	Male	1	15	12-24					NEGATIF
6000-HALD	CS ZIGUINCHOR	ZIGUINCHOR	2010	Male	1	3	<=6					NEGATIF
6175-HALD	CS KOLDA	KOLDA	2010	Male	1	36	24-48					NEGATIF
5693-HALD	CHR de LOUGA	LOUGA	2010	Female	1	32	24-48					NEGATIF
5939-HALD	CS de SEDHIOU	SEDHIOU	2010	Male	1	4	<=6					NEGATIF
6287-HALD	DS PETE	SAINT LOUIS	2010	Male	2	10	6 - 12					NEGATIF
6449-HALD	DS MBAO	DAKAR	2010	Male	1	28	24-48					NEGATIF
5512-HALD	Roi Baudoin	DAKAR	2010	Male	3	4	<=6					NEGATIF
5565-HALD	IHS	DAKAR	2010	Male	1	8	6 - 12					NEGATIF
6247-HALD	CS MBOUR	THIES	2010	Male	1	6	<=6					NEGATIF
5684-HALD	CS Ziguinchor	ZIGUINCHOR	2010	Male	2	6	<=6					NEGATIF
5837-hald	HMO	DAKAR	2010	Male	1	6	<=6					NEGATIF
6073-HALD	HEAR	DAKAR	2010	Male	1							POSITIF
7324-HALD	HEAR	DAKAR	2010	Male	1	3	<=6					NEGATIF
7097-HALD	CS SEDHIOU	SEDHIOU	2010	Female	1	6	<=6	Yes	Yes	Yes		NEGATIF
6376-HALD	CS DAHRA	LOUGA	2010	Male	1	28	24-48					NEGATIF
6741-HALD	CS ZIGUINCHOR	ZIGUINCHOR	2010	Male	2	6	<=6					NEGATIF
5872-hald	CS Roi Baudouin	DAKAR	2010	Female	1	4	<=6					NEGATIF
6615-HALD	CS Richard Toll	SAINT LOUIS	2010	Female	2	6	<=6					NEGATIF
4981-HALD	DS de Podor	DAKAR	2010	Male	1	28	24-48					POSITIF
6158-HALD	D.S. MBAO	DAKAR	2010	Female	1	22	12-24					NEGATIF
6759-HALD	CS DOMINIQUE	DAKAR	2010	Male	1	32	24-48					NEGATIF
5485-HALD	CDEPS Gu�diawaye	DAKAR	2010	Male	1	12	6 - 12					NEGATIF
7465-HALD	CS DAHRA	LOUGA	2010	Female	2	8	6 - 12					NEGATIF
7079-HALD	CHR ZIGUINCHOR	ZIGUINCHOR	2010	Male	2	6	<=6	Yes	Yes	Yes		NEGATIF
4527-HALD	CHU FANN	DAKAR	2010	Male	1							NEGATIF
7155-HALD	YOUSSOU MBARGANE	DAKAR	2010	Female	1	41	24-48	Yes		No		NEGATIF
6187-HALD	NDIOUM	SAINT LOUIS	2010		1	9	6 - 12					NEGATIF
5726-HALD	CS de Saint Louis	SAINT LOUIS	2010	Male	2	16	12-24					NEGATIF
5996-HALD	Roi BAUDOUIN	DAKAR	2010	Male	2	6	<=6					NEGATIF
6614-HALD	CS Richard Toll	SAINT LOUIS	2010	Male	2	6	<=6					NEGATIF
5941-HALD	CS de SEDHIOU	SEDHIOU	2010	Male	2	8	6 - 12					NEGATIF
6145-HALD	C.S. DIOFIOR	FATICK	2010	Male	2	19	12-24					NEGATIF
5706-HALD	DS de DIOULOULOU	ZIGUINCHOR	2010	Male	2	48	24-48					NEGATIF
6099-HALD	HEAR	DAKAR	2010	Female	2	23	12-24					NEGATIF
6519-HALD	CS RUFISQUE	DAKAR	2010	Female	1	27	24-48					NEGATIF
7306-HALD	CS OUSSOUYE	ZIGUINCHOR	2010	Female	1	6	<=6	Yes	Yes	Yes		NEGATIF
7053-HALD	DS DAHRA	LOUGA	2010	Female	2	4	<=6					NEGATIF
7468HALD	DS DAHRA	LOUGA	2010	Male	1	4	<=6					NEGATIF
6251-HALD	CS MBOUR	THIES	2010	Female	1	4	<=6					NEGATIF
5681-HALD	CS de Ziguinchor	ZIGUINCHOR	2010	Female	2							NEGATIF
6804-HALD	Synergie Guediawaye	DAKAR	2010	Male	2	4	<=6					NEGATIF
5058-HALD	CS de Saint Louis	SAINT LOUIS	2010	Female	1	18	12-24					NEGATIF
6557-HALD	HEAR	DAKAR	2010	Male	1	32	24-48					NEGATIF
6452-HALD	ds mbao	DAKAR	2010	Male	1	28	24-48					NEGATIF
6295-HALD	ROI BAUDOUIN	DAKAR	2010	Male	2	7	6 - 12					NEGATIF
6003-HALD	CS Tambacounda	TAMBACOUNDA	2010	Female	2	7	6 - 12					NEGATIF
7317-HALD	CHR ZIGUINCHOR	ZIGUINCHOR	2010	Male	1	12	6 - 12	No	Yes	No		NEGATIF
6718-HALD	HPD	DAKAR	2010	Male	1	16	12-24	Yes	Yes	Yes		NEGATIF
7101-HALD	CS ZIGUINCHOR	ZIGUINCHOR	2010	Male	2	6	<=6	Yes	Yes	Yes		NEGATIF
5286-HALD	CHU FANN	DAKAR	2010	Female	1							NEGATIF
6847-HALD	CS VELINGARA	KOLDA	2010	Male	1	13	12-24					NEGATIF
7056-HALD	Synergie Guediawaye	DAKAR	2010	Male	1	3	<=6	Yes	Yes	Yes		NEGATIF
7072-HALD	Synergie Guediawaye	DAKAR	2010	Male	2	4	<=6	Yes	Yes	Yes		NEGATIF
5856-HALD	DS MBAO	DAKAR	2010	Male	3	17	12-24					NEGATIF
6312-HALD	CS TOUBA NDAMATO	DIOURBEL	2010	Female	1	10	6 - 12					NEGATIF
6561-HALD	CS PETE	SAINT LOUIS	2010	Female	1	6	<=6					NEGATIF
6066-HALD	C.S. Roi Baudouin	DAKAR	2010	Male	2	10	6 - 12					NEGATIF
5907-HALD	HR LOUGA	LOUGA	2010	Female	1	8	6 - 12					NEGATIF
6637-HALD	CS NDAMATOU	DIOURBEL	2010	Male	1	6	<=6					NEGATIF
6286-HALD	CS GOUDIRY	TAMBACOUNDA	2010	Female	1	20	12-24					NEGATIF
7099-HALD	CS SEDHIOU	SEDHIOU	2010	Female	1	20	12-24	Yes	Yes	Yes		NEGATIF
5483-HALD	CDEPS Gu�diawaye	DAKAR	2010	Male	1	10	6 - 12					NEGATIF
5552-HALD	CHU Le DANTEC	DAKAR	2010	Female	1	12	6 - 12					NEGATIF
7213-HALD	CS SEDHIOU	SEDHIOU	2010	Female	1	96	72-140	Yes	Yes	Yes		NEGATIF
5942-HALD	CS S�dhiou	SEDHIOU	2010	Female	2	6	<=6					NEGATIF
6843-HALD	CS KOLDA	KOLDA	2010	Male	1	48	24-48					NEGATIF
5859-hald	CHU Le Dantec	DAKAR	2010	Male	1	6	<=6					NEGATIF
7081-HALD	CHR ZIGUINCHOR	ZIGUINCHOR	2010	Female	1	20	12-24	Yes	Yes	Yes		NEGATIF
5920-HALD	CENTRE DOMINIQUE	DAKAR	2010	Male	1	32	24-48					NEGATIF
6716-HALD	HALD	DAKAR	2010	Female	1	36	24-48					NEGATIF
6210-HALD	CS LINGUERE	LOUGA	2010	Male	1	26	24-48					NEGATIF
5434-hald	CS Ziguinchor	ZIGUINCHOR	2010	Female	1							POSITIF
6751-HALD	Synergie Guediawaye	DAKAR	2010	Female	2	6	<=6					NEGATIF
5765-HALD	CDEPS GUEDIAWAYE	DAKAR	2010	Female	2	13	12-24					NEGATIF
6207-HALD	CS KANEL	MATAM	2010	Female	1	60	48-72					NEGATIF
6139-HALD	C.S. BIGNONA	ZIGUINCHOR	2010	Female	1	12	6 - 12					NEGATIF
5333-HALD	IHS	DAKAR	2010	Female	2	12	6 - 12					NEGATIF
5356-HALD	CS DIOURBEL	DIOURBEL	2010	Female	1	91	72-140					NEGATIF
6513-HALD	CS RUFISQUE	DAKAR	2010	Female	1	27	24-48					NEGATIF
6218-HALD	CS GOUDOMP	SEDHIOU	2010	Female	3	14	12-24	Yes	Yes	Yes		NEGATIF
6876-HALD	CS SEDHIOU	SEDHIOU	2010	Female	1	8	6 - 12	Yes	Yes	Yes		NEGATIF
5459-HALD	CHU FANN	DAKAR	2010	Female	1	48	24-48					POSITIF
6420-HALD	Fann	DAKAR	2010	Male	1	48	24-48					NEGATIF
7530-HALD	CS GOUDOMP	SEDHIOU	2010	Male	1	36	24-48	Yes	Yes	Yes		NEGATIF
5629-HALD	IHS	DAKAR	2010	Male	2	6	<=6					NEGATIF
6091-HALD	CS LINGUERE	LOUGA	2010	Female	1	24	12-24					NEGATIF
5842-HALD	CDEPS GUEDIAWAYE	DAKAR	2010	Male	1	6	<=6					NEGATIF
7022-HALD	CS NIORO	DAKAR	2010	Female	1	6	<=6					NEGATIF
5873-hald	CS Roi Baudouin	DAKAR	2010	Female	1	17	12-24					NEGATIF
6798-HALD	HR TAMBA	TAMBACOUNDA	2010	Male	1	20	12-24					NEGATIF
5595-HALD	CS MBOUR	THIES	2010	Female	1	8	6 - 12					NEGATIF
6167-HALD	Saint Jean de Dieu	THIES	2010	Female	1	4	<=6					NEGATIF
6902-HALD	CS DIOFIOR	FATICK	2010	Male	1	20	12-24					NEGATIF
5361-HALD	CHU FANN	DAKAR	2010	Male	1							NEGATIF
5730-HALD	CS de Saint Louis	SAINT LOUIS	2010	Female	1	14	12-24					NEGATIF
5950-HALD	CS DOMINIQUE	DAKAR	2010	Male	1	76	72-140					NEGATIF
5422-HALD	SAYARA	KEDOUGOU	2010	Female	2	9	6 - 12		Yes	No		NEGATIF
6889-HALD	CS LOUGA	LOUGA	2010	Male	3	8	6 - 12					NEGATIF
6799-HALD	Synergie Guediawaye	DAKAR	2010	Male	2	8	6 - 12	Yes	Yes	Yes		NEGATIF
6560-HALD	CHR NDIOUM	SAINT LOUIS	2010	Female	1	4	<=6					NEGATIF
5503-HALD	CS Richard TOLL	SAINT LOUIS	2010	Female	1	12	6 - 12					NEGATIF
6743-HALD	CS ZIGUINCHOR	ZIGUINCHOR	2010	Female	1	7	6 - 12					NEGATIF
5932-HALD	CS de NIORO	KAOLACK	2010	Male	1	25	24-48					NEGATIF
5704-HALD	SYNERGIE-ENFANT	DAKAR	2010	Female	2	12	6 - 12					NEGATIF
6141-HALD	DS BIGNONA	ZIGUINCHOR	2010	Female	1	36	24-48					NEGATIF
6448-HALD	DS PODOR	DAKAR	2010	Male	1	56	48-72					NEGATIF
5458-HALD	HEAR	DAKAR	2010	Female	1	48	24-48					NEGATIF
5768-HALD	DS PIKINE DOMINIQUE	DAKAR	2010	Male	2	66	48-72					NEGATIF
5687-hald	CS Ziguinchor	ZIGUINCHOR	2010	Male	2	35	24-48					POSITIF
7105-HALD	CS ZIGUINCHOR	ZIGUINCHOR	2010	Male	2	6	<=6	Yes	Yes	Yes		NEGATIF
5955-HALD	P�diatrie Sociale M U JOAL	THIES	2010	Male	1	21	12-24					NEGATIF
6839-HALD	HMO	DAKAR	2010	Male	2	12	6 - 12					NEGATIF
7282-HALD	CS LOUGA	LOUGA	2010	Male	2	24	12-24	Yes	Yes	Yes	AMP	NEGATIF
5925-HALD	CS de FATICK	FATICK	2010	Male	2	10	6 - 12					NEGATIF
5997-HALD	CS ZIGUINCHOR	ZIGUINCHOR	2010	Female	1	12	6 - 12					NEGATIF
6706-HALD	HR LOUGA	LOUGA	2010	Male	1	8	6 - 12					NEGATIF
5484-HALD	CDEPS Gu�diawaye	DAKAR	2010	Female	2	4	<=6					NEGATIF
6674-HALD	DS PETE	SAINT LOUIS	2010	Male	1	8	6 - 12					NEGATIF
6803-HALD	Synergie Guediawaye	DAKAR	2010	Male	2	2	<=6		Yes	No		NEGATIF
5451-HALD	CS PIKINE	DAKAR	2010	Female	1	48	24-48					NEGATIF
6842-HALD	CS KOLDA	KOLDA	2010	Male	1	16	12-24					NEGATIF
6386-HALD	KAOLACK	KAOLACK	2010	Female	1	28	24-48					NEGATIF
5944-HALD	CS de OUSSOUYE	ZIGUINCHOR	2010	Male	1	41	24-48					NEGATIF
5875-HALD	ROI BAUDOUIN	DAKAR	2010	Female	1	12	6 - 12					NEGATIF
5447-HALD	CDEPS Gu�diawaye	DAKAR	2010	Female	2	4	<=6					NEGATIF
6250-HALD	CS MBOUR	THIES	2010	Male	1	37	24-48					POSITIF
7049-HALD	DS DAHRA	LOUGA	2010	Female	1	7	6 - 12		Yes	No		NEGATIF
7222-HALD	CHU DONKA - GUINEE	GUINEE	2010		1							NEGATIF
5482-HALD	CDEPS Gu�diawaye	DAKAR	2010	Male	2	4	<=6					NEGATIF
5724-HALD	CS de Saint Louis	SAINT LOUIS	2010	Male	1	17	12-24					NEGATIF
6580-HALD	Synergie de Guediawaye	DAKAR	2010	Female	1	6	<=6					NEGATIF
6562-HALD	CS PETE	SAINT LOUIS	2010	Male	1	6	<=6					NEGATIF
5514-HALD	Roi Baudoin	DAKAR	2010	Male	2	8	6 - 12					NEGATIF
5852-hald	CS SARAYA	KEDOUGOU	2010	Female	2	9	6 - 12	Yes		No		NEGATIF
6475-HALD	ROI BAUDOUIN	DAKAR	2010	Female	1	6	<=6					NEGATIF
5943-HALD	CS de SEDHIOU	SEDHIOU	2010	Male	1	14	12-24					NEGATIF
6364-HALD	CHR LOUGA	LOUGA	2010	Female	1	20	12-24					POSITIF
5389-HALD	ZIGUINCHOR	ZIGUINCHOR	2010	Male	1	12	6 - 12					NEGATIF
6825-HALD	CS BIGNONA	ZIGUINCHOR	2010	Male	2	23	12-24	Yes	Yes	Yes		NEGATIF
5634-HALD	IHS	DAKAR	2010	Female	1	6	<=6					NEGATIF
6261-HALD	Synergie Gediawaye	DAKAR	2010	Female	1	14	12-24					NEGATIF
7221-HALD	CH DONKA - GUINEE	GUINEE	2010		1							NEGATIF
5526-HALD	CS DIOURBEL	DIOURBEL	2010	Male	1	7	6 - 12					NEGATIF
6086-HALD	C.S. OUAKAM	DAKAR	2010	Male	1	12	6 - 12					NEGATIF
6546-HALD	CS FATICK	FATICK	2010	Female	3	56	48-72					POSITIF
6246-HALD	CS MBOUR	THIES	2010	Male	2	8	6 - 12					NEGATIF
5945-HALD	CS OUSSOUYE	ZIGUINCHOR	2010	Male	1	28	24-48					NEGATIF
5495-HALD	CS BANBEY	DIOURBEL	2010	Male	2	6	<=6					NEGATIF
5513-HALD	CDEPS Gu�diawaye	DAKAR	2010	Male	1	4	<=6					NEGATIF
7073-HALD	Synergie G�diawaye	DAKAR	2010	Male	2	6	<=6	Yes	No	No		NEGATIF
5904-HALD	CHU Le Dantec	DAKAR	2010	Male	1							NEGATIF
9349-HALD	UTA KOLDA	KOLDA	2011	Male	1	10	6 - 12	Yes	Yes	Yes	AMP	NEGATIF
8283-HALD	CS MATAM	MATAM	2011	Female	1	28	24-48		Yes	No		NEGATIF
7399-HALD	CS ZIGUINCHOR	ZIGUINCHOR	2011	Female	1	22	12-24	No	No	No		POSITIF
8493-HALD	CHR ZIGUINCHOR	ZIGUINCHOR	2011	Male	1	6	<=6	Yes	Yes	Yes	AA	NEGATIF
7128-HALD	HEAR	DAKAR	2011	Female	1	40	24-48					NEGATIF
7124-HALD	H A LE DANTEC	DAKAR	2011	Male	1	64	48-72					POSITIF
8634-HALD	CS DOMINIQUE	DAKAR	2011	Female	1	6	<=6	No	Yes	No	AMP	NEGATIF
7402-HALD	CS PASSY	FATICK	2011	Male	1	4	<=6	No	Yes	No		NEGATIF
7643-HALD	TOUBA Matlaboul Fawzeyni	DIOURBEL	2011	Female	2	20	12-24	Yes		No		NEGATIF
8303-HALD	CS RUFISQUE	DAKAR	2011	Male	1	36	24-48		Yes	No		NEGATIF
8300-HALD	CS RUFISQUE	DAKAR	2011	Male	1	6	<=6	Yes	Yes	Yes	AMP	NEGATIF
9055-HALD	MEKHE	THIES	2011	Female	1	8	6 - 12	Yes	Yes	Yes	AMP	NEGATIF
7663-HALD	CS KANEL	MATAM	2011	Male	1	20	12-24	Yes	Yes	Yes		NEGATIF
8660-HALD	BOUNKILING	SEDHIOU	2011	Male	1	21	12-24	Yes	Yes	Yes	AMP	NEGATIF
765-HPD	PRINCIPAL	DAKAR	2011	Female	2	6	<=6		Yes	No		NEGATIF
8368-HALD	HEAR	DAKAR	2011	Female	1	6	<=6					NEGATIF
7334-HALD	Lab R�gional FATICK	FATICK	2011	Female	2	53	48-72	No	No	No		POSITIF
8325-HALD	TOUBA Matlaboul Fawzaini	DIOURBEL	2011	Female	3	36	24-48	Yes		No	AMP	NEGATIF
7279-HALD	CS ZIGUINCHOR	ZIGUINCHOR	2011	Male	2	6	<=6	Yes	Yes	Yes		NEGATIF
7646-HALD	CS NDAMATOU	DIOURBEL	2011	Female	2	6	<=6	Yes	Yes	Yes		NEGATIF
8584-HALD	CS GASPARD CAMARA	DAKAR	2011	Female	1	6	<=6	Yes	Yes	Yes	AMP	NEGATIF
7859-HALD	CS VELINGARA	KOLDA	2011	Male	1	18	12-24	No	No	No		NEGATIF
8387-HALD	HALD	DAKAR	2011	Male	1	28	24-48					POSITIF
8088-HALD	CS FATICK	FATICK	2011	Female	2	6	<=6	Yes	Yes	Yes		NEGATIF
8342-HALD	CS TOUBA Ndamatou	DIOURBEL	2011	Female	1	6	<=6		Yes	No	AMP	NEGATIF
9112-HALD	CS DAHRA	LOUGA	2011	Female	1	30	24-48	Yes	No	No		NEGATIF
7371-HALD	CS SARAYA	KEDOUGOU	2011	Female	1	6	<=6	Yes	No	No		NEGATIF
8613-HALD	FATICK	FATICK	2011	Female	1	6	<=6	Yes	Yes	Yes	AMP	NEGATIF
7170-HALD	CS PIKINE	DAKAR	2011	Female	1	25	24-48	No		No		NEGATIF
7839-HALD	CHR ZIGUINCHOR	ZIGUINCHOR	2011	Female	2	6	<=6	Yes	Yes	Yes		NEGATIF
8244-HALD	CS MBAO	DAKAR	2011	Male	1	6	<=6	Yes	No	No		NEGATIF
8078-HALD	CHR ZIGUINCHOR	ZIGUINCHOR	2011	Male	1	6	<=6	Yes	Yes	Yes		NEGATIF
8273-HALD	Synergie Gu�diawaye	DAKAR	2011	Male	2	4	<=6	Yes	Yes	Yes		NEGATIF
7952-HALD	CS NIORO	KAOLACK	2011	Male	1	32	24-48					NEGATIF
8671-HALD	ZIGUINCHOR	ZIGUINCHOR	2011	Male	1	8	6 - 12	Yes	Yes	Yes	AMP	NEGATIF
789-HPD	HPD	DAKAR	2011	Female	1	28	24-48	Yes	Yes	Yes		NEGATIF
8003-HALD	CS NABIL CHOUCAIR	DAKAR	2011	Female	2	6	<=6	Yes	Yes	Yes		NEGATIF
8407-HALD	CS MEKHE	THIES	2011	Female	1	6	<=6	Yes	Yes	Yes		NEGATIF
7549-HALD	IHS	DAKAR	2011	Male	1	6	<=6	Yes	Yes	Yes		NEGATIF
8536-HALD	RICHARD TOLL	SAINT LOUIS	2011	Male	2	10	6 - 12	Yes		No	AME	NEGATIF
7305-HALD	CS BAMBEY	DIOURBEL	2011	Female	2	6	<=6				AMP	NEGATIF
7597-HALD	CS ZIGUINCHOR	ZIGUINCHOR	2011	Female	1	12	6 - 12	Yes	Yes	Yes		POSITIF
8110-HALD	KAOLACK	KAOLACK	2011	Male	1	68	48-72	Yes		No		POSITIF
8641-HALD	DIOULOULOU	ZIGUINCHOR	2011	Female	1	8	6 - 12	No	Yes	No	AMP	NEGATIF
8658-HALD	BOUNKILING	SEDHIOU	2011	Male	1	32	24-48	Yes	Yes	Yes	AMP	NEGATIF
8182-HALD	SARAYA KHASSATO	KEDOUGOU	2011	Male	1	16	12-24	Yes	Yes	Yes		NEGATIF
7208-HALD	Synergie Guediawaye	DAKAR	2011	Male	1	12	6 - 12	Yes		No		NEGATIF
7328-HALD	HEAR	DAKAR	2011	Female	2	4	<=6	Yes	Yes	Yes		NEGATIF
7471-HALD	MAKA KOULIBANTANG	TAMBACOUNDA	2011	Male	2	16	12-24	No	No	No		NEGATIF
8297-HALD	CS DOMINIQUE	DAKAR	2011	Male	1	6	<=6	Yes	Yes	Yes		NEGATIF
8386-HALD	Synergie GUEDIAWAYE	DAKAR	2011	Male	1	6	<=6	Yes		No		NEGATIF
7904-HALD	UTA KOLDA	KOLDA	2011	Female	1	28	24-48	Yes	Yes	Yes		NEGATIF
8096-HALD	CS Nabil CHOUCAIR	DAKAR	2011	Female	1	6	<=6	Yes	Yes	Yes		NEGATIF
7905-HALD	Synergie Gu�diawaye	DAKAR	2011	Female	1	60	48-72					POSITIF
7623-HALD	CHR ZIGUINCHOR	ZIGUINCHOR	2011	Female	2	6	<=6	Yes	Yes	Yes		NEGATIF
8589-HALD	NIORO	KAOLACK	2011	Female	1	6	<=6	Yes	Yes	Yes	AMP	NEGATIF
7601-HALD	Synergie Guediawaye	DAKAR	2011	Female	1	6	<=6					NEGATIF
7405-HALD	CS FATICK	FATICK	2011	Male	2	12	6 - 12		Yes	No		POSITIF
8177-HALD	CS DOMINIQUE	DAKAR	2011	Female	1	6	<=6	Yes	Yes	Yes		NEGATIF
7880-HALD	HALD	DAKAR	2011	Male	1							NEGATIF
7605-HALD	CS TAMBACOUNDA	TAMBACOUNDA	2011	Male	1	12	6 - 12	Yes	Yes	Yes		NEGATIF
8437-HALD	CS NIORO	KAOLACK	2011	Male	2	16	12-24	Yes	Yes	Yes		POSITIF
7478-HALD	CS KOUMPENTOUM	TAMBACOUNDA	2011	Male	1	12	6 - 12	Yes	Yes	Yes		NEGATIF
8277-HALD	Hp NENEFESHA	KEDOUGOU	2011	Male	1	8	6 - 12	Yes	No	No		NEGATIF
7938-HALD	CHEAR	DAKAR	2011	Male	2	15	12-24		Yes	No	AME	NEGATIF
8058-HALD	CHU Le Dantec	DAKAR	2011	Male	1							NEGATIF
8597-HALD	DAROU MOUSTY	LOUGA	2011	Male	1	36	24-48	No	No	No	AA	NEGATIF
7129-HALD	HEAR	DAKAR	2011	Female	2	10	6 - 12	Yes	Yes	Yes		NEGATIF
9254-HALD	BIGNONA	ZIGUINCHOR	2011	Male	1	8	6 - 12	Yes	No	No	AMP	POSITIF
7895-HALD	Synergie Guediawaye	DAKAR	2011	Male	1	6	<=6	Yes	Yes	Yes		NEGATIF
8302-HALD	CS RUFISQUE	DAKAR	2011	Male	1	16	12-24	Yes		No		NEGATIF
9257-HALD	BIGNONA	ZIGUINCHOR	2011	Male	1	28	24-48	Yes	No	No		NEGATIF
7206-HALD	Synergie Guediawaye	DAKAR	2011	Female	2	6	<=6		Yes	No		NEGATIF
7664-HALD	CS KANEL	MATAM	2011	Male	1	24	12-24	Yes	Yes	Yes		NEGATIF
8461-HALD	Synergie Guediawaye	DAKAR	2011	Female	1	6	<=6	Yes		No	AMP	NEGATIF
8511-HALD	CHR Saint Louis	SAINT LOUIS	2011	Male	1	6	<=6	Yes	Yes	Yes	AMP	NEGATIF
7809-HALD	CHU LeDantec	DAKAR	2011	Male	1	48	24-48					NEGATIF
7866-HALD	CS Nabil CHOUCAIR	DAKAR	2011	Female	1	6	<=6					NEGATIF
8527-HALD	KEDOUGOU	KEDOUGOU	2011	Female	1	6	<=6	Yes	No	No	AME	NEGATIF
8228-HALD	CHR Saint Louis	SAINT LOUIS	2011	Female	1	12	6 - 12	Yes		No		NEGATIF
9058-HALD	CS MECKHE	THIES	2011	Male	1	22	12-24	No	Yes	No	AMP	NEGATIF
7472-HALD	HR TAMBACOUNDA	TAMBACOUNDA	2011	Male	1	8	6 - 12	Yes	Yes	Yes		NEGATIF
7504-HALD	PODOR	DAKAR	2011	Female	1	6	<=6		Yes	No		NEGATIF
7944-HALD	CS TAMBACOUNDA	TAMBACOUNDA	2011	Female	2	6	<=6	Yes	Yes	Yes	AMP	NEGATIF
8481-HALD	NDAMATOU	DIOURBEL	2011	Female	1	6	<=6	Yes	Yes	Yes	AMP	NEGATIF
8274-HALD	CS RICHARD TOLL	SAINT LOUIS	2011	Female	1	6	<=6	Yes		No		NEGATIF
7660-HALD	CHR KAOLACK	KAOLACK	2011	Male	1	28	24-48	Yes		No		NEGATIF
7833-HALD	CS DAGANA	SAINT LOUIS	2011	Male	2	10	6 - 12	Yes	Yes	Yes	AMP	NEGATIF
7274-HALD	CS KOUMPENTOUM	TAMBACOUNDA	2011	Male	1	16	12-24	Yes	No	No		NEGATIF
8677-HALD	ZIGUINCHOR	ZIGUINCHOR	2011	Male	1	6	<=6	Yes	Yes	Yes	AMP	NEGATIF
8378-HALD	PRINCIPAL	DAKAR	2011	Male	1	38	24-48	No	Yes	No		NEGATIF
7632-HALD	CS ZIGUINCHOR	ZIGUINCHOR	2011	Female	1	3	<=6	Yes	Yes	Yes		NEGATIF
9077-HALD	POPONGUINE	THIES	2011	Female	2	10	6 - 12	Yes	Yes	Yes	AMP	NEGATIF
8629-HALD	Synergie Gu�diawaye	DAKAR	2011	Female	1	4	<=6	Yes		No		NEGATIF
8491-HALD	CHR ZIGUINCHOR	ZIGUINCHOR	2011	Male	1	10	6 - 12					NEGATIF
8517-HALD	CS MBAO	DAKAR	2011	Female	1	6	<=6	Yes	Yes	Yes	AMP	NEGATIF
7689-HALD	CHU LeDantec	DAKAR	2011	Male	1	52	48-72					NEGATIF
8405-HALD	POPONGUINE	THIES	2011	Male	1	6	<=6	Yes	No	No		NEGATIF
8519-HALD	CS MBAO	DAKAR	2011	Male	1	48	24-48	Yes	Yes	Yes	AMP	NEGATIF
8124-HALD	HEAR	DAKAR	2011	Male	1				Yes	No		NEGATIF
8773-HALD	CS FATICK	FATICK	2011	Male	2	6	<=6	Yes	Yes	Yes	AMP	NEGATIF
7207-HALD	Synergie Guediawaye	DAKAR	2011	Female	1	4	<=6	Yes	Yes	Yes		NEGATIF
8475-HALD	PIKINE	DAKAR	2011	Male	1	16	12-24	Yes	Yes	Yes	AMP	NEGATIF
7547-HALD	IHS	DAKAR	2011	Female	1	20	12-24	Yes	Yes	Yes		NEGATIF
7875-HALD	CS DIOURBEL	DIOURBEL	2011	Male	1	6	<=6					NEGATIF
7299-HALD	CS TAMBACOUNDA	TAMBACOUNDA	2011	Female	1	8	6 - 12	Yes	Yes	Yes		NEGATIF
8413-HALD	EPS MBOUR	THIES	2011	Male	1	32	24-48	Yes	Yes	Yes		NEGATIF
8299-HALD	Synergie Gu�diawaye	DAKAR	2011	Female	2	6	<=6					NEGATIF
7205-HALD	Synergie Guediawaye	DAKAR	2011	Male	2	4	<=6	Yes	Yes	Yes		NEGATIF
8074-HALD	HOGGY	DAKAR	2011	Female	2	18	12-24		Yes	No		NEGATIF
8448-HALD	HEAR	DAKAR	2011	Male	1	20	12-24	Yes		No	AMP	NEGATIF
790-HPD	HPD	DAKAR	2011	Female	1	12	6 - 12	Yes	Yes	Yes		NEGATIF
8406-HALD	CS KHOMBOLE	THIES	2011	Female	1	12	6 - 12	Yes	No	No		NEGATIF
8579-HALD	MAKA KOULIBANTANG	TAMBACOUNDA	2011	Male	1	48	24-48	Yes		No	AME	NEGATIF
7398-HALD	CS BIGNONA	ZIGUINCHOR	2011	Male	2	6	<=6	Yes	Yes	Yes	AMP	NEGATIF
7593-HALD	CS ZIGUINCHOR	ZIGUINCHOR	2011	Female	2	6	<=6	No	Yes	No		NEGATIF
8518-HALD	CS MBAO	DAKAR	2011	Male	1	6	<=6		Yes	No	AMP	NEGATIF
8083-HALD	SEDHIOU	SEDHIOU	2011	Male	1	36	24-48	No	Yes	No		NEGATIF
7647-HALD	CS DAROU KHOUDOSS	DIOURBEL	2011	Female	1	14	12-24	Yes	Yes	Yes		NEGATIF
7829-HALD	CHU Le Dantec	DAKAR	2011	Male	1	68	48-72					POSITIF
8278-HALD	CS OUSSOUYE	ZIGUINCHOR	2011	Female	1	48	24-48	Yes	Yes	Yes		NEGATIF
8540-HALD	CS RUFISQUE	DAKAR	2011	Male	1	6	<=6	Yes	Yes	Yes	AA	NEGATIF
7546-HALD	IHS	DAKAR	2011	Male	1	6	<=6	Yes	Yes	Yes		NEGATIF
8541-HALD	CS RUFISQUE	DAKAR	2011	Male	1	6	<=6	Yes	Yes	Yes	AME	NEGATIF
7370-HALD	CS KEDOUGOU	KEDOUGOU	2011	Male	1	64	48-72		Yes	No		NEGATIF
8488-HALD	CS Thionk Essyl	ZIGUINCHOR	2011	Female	1	6	<=6	Yes	Yes	Yes		NEGATIF
7541-HALD	CS DOMINIQUE	DAKAR	2011	Male	1	24	12-24	Yes	Yes	Yes		NEGATIF
7988-HALD	CS TOUBA NDAMATOU	DIOURBEL	2011	Male	1	7	6 - 12		Yes	No		NEGATIF
8578-HALD	CHR TAMBA	TAMBACOUNDA	2011	Female	1	10	6 - 12	Yes	Yes	Yes	AMP	NEGATIF
9709-HALD	HR TOUBA	DIOURBEL	2011	Female	1	9	6 - 12	Yes	Yes	Yes	AMP	NEGATIF
7374-HALD	CS SARAYA	KEDOUGOU	2011	Male	1	44	24-48	Yes	Yes	Yes		NEGATIF
8140-HALD	HALD	DAKAR	2011	Male	1	4	<=6					NEGATIF
8241-HALD	CS MBAO	DAKAR	2011	Female	1	16	12-24	Yes	Yes	Yes		NEGATIF
8403-HALD	CHR THIES	THIES	2011	Male	1	6	<=6					NEGATIF
7127-HALD	HEAR	DAKAR	2011	Male	1	36	24-48		Yes	No		NEGATIF
9079-HALD	POPONGUINE	THIES	2011	Male	1	7	6 - 12	No	No	No		NEGATIF
7618-HALD	PMI MEDINA	DAKAR	2011	Male	1	6	<=6					NEGATIF
7987-HALD	KANEL (Matam)	MATAM	2011	Female	1	16	12-24	Yes	No	No		POSITIF
7313-HALD	CHR ZIGUINCHOR	ZIGUINCHOR	2011	Female	1	6	<=6	Yes	Yes	Yes		NEGATIF
7358-HALD	CS NDOFANE	KAOLACK	2011	Female	1	12	6 - 12	No	Yes	No		NEGATIF
7933-HALD	CHEAR	DAKAR	2011	Female	2	9	6 - 12	Yes	Yes	Yes		NEGATIF
7874-HALD	CS DIOURBEL	DIOURBEL	2011	Male	1	6	<=6		Yes	No		NEGATIF
8339-HALD	CS MBACKE	DIOURBEL	2011	Male	1	32	24-48		Yes	No		NEGATIF
8279-HALD	H�pital de Pikine	DAKAR	2011	Female	1	8	6 - 12		Yes	No		NEGATIF
8843-HALD	SOKONE	FATICK	2011	Male	1	68	48-72	Yes	Yes	Yes	AMP	NEGATIF
8376-HALD	CS MBAO	DAKAR	2011	Male	1	36	24-48		Yes	No	AMP	NEGATIF
8084-HALD	CS SEDHIOU	SEDHIOU	2011	Female	1	32	24-48	Yes	Yes	Yes		NEGATIF
8588-HALD	NIORO	KAOLACK	2011	Female	1	14	12-24	Yes	Yes	Yes	AMP	NEGATIF
8678-HALD	ZIGUINCHOR	ZIGUINCHOR	2011	Female	1	6	<=6	Yes	Yes	Yes	AMP	NEGATIF
8632-HALD	CS MBAO	DAKAR	2011	Male	1	24	12-24	No	No	No	AME	NEGATIF
8627-HALD	IHS	DAKAR	2011	Female	1	6	<=6	Yes	Yes	Yes	AA	NEGATIF
8673-HALD	ZIGUINCHOR	ZIGUINCHOR	2011	Male	1	6	<=6	Yes	Yes	Yes	AMP	NEGATIF
8178-HALD	Synergie Guediawaye	DAKAR	2011	Female	1	6	<=6	Yes	Yes	Yes		NEGATIF
8085-HALD	CS SEDHIOU	SEDHIOU	2011	Female	1							NEGATIF
8664-HALD	BOUNKILING	SEDHIOU	2011	Male	1	32	24-48	Yes	Yes	Yes	AMP	NEGATIF
8385-HALD	Synergie Guediawaye	DAKAR	2011	Male	2	6	<=6	Yes	Yes	Yes		NEGATIF
7884-HALD	CS FOUNDIOUGNE	FATICK	2011	Male	1	6	<=6	Yes	Yes	Yes		NEGATIF
7604-HALD	Synergie de gediawaye	DAKAR	2011	Female	2	8	6 - 12					NEGATIF
8492-HALD	HR ZIGUINCHOR	ZIGUINCHOR	2011	Male	2	6	<=6	Yes	Yes	Yes	AMP	NEGATIF
8539-HALD	CS RUFISQUE	DAKAR	2011	Female	1	6	<=6	Yes	Yes	Yes	AME	NEGATIF
8692-HALD	KAOLACK	KAOLACK	2011	Female	1	12	6 - 12	Yes	Yes	Yes	AMP	NEGATIF
8441-HALD	CS KASNACK	KAOLACK	2011	Female	1	8	6 - 12	Yes	Yes	Yes	AMP	NEGATIF
8012-HALD	CS RUFISQUE	DAKAR	2011	Male	1	16	12-24	Yes	Yes	Yes		NEGATIF
8653-HALD	BOUNKILING	SEDHIOU	2011	Male	1	36	24-48	Yes	Yes	Yes	AMP	NEGATIF
8226-HALD	CHR SAINT LOUIS	SAINT LOUIS	2011	Female	1	6	<=6					NEGATIF
8213-HALD	CS DIOURBEL	DIOURBEL	2011	Male	1	6	<=6		Yes	No		NEGATIF
8459-HALD	Synergie Guediawaye	DAKAR	2011	Female	1	8	6 - 12	Yes	Yes	Yes	AA	NEGATIF
8599-HALD	DAROU MOUSTY	LOUGA	2011	Female	1	40	24-48	Yes	Yes	Yes	AMP	NEGATIF
8576-HALD	CHR TAMBA	TAMBACOUNDA	2011	Male	1	6	<=6	Yes	Yes	Yes	AMP	NEGATIF
9843-HALD	KIDIRA	TAMBACOUNDA	2011	Female	1	10	6 - 12	Yes	Yes	Yes	AA	NEGATIF
8538-HALD	Synergie Guediawaye	DAKAR	2011	Male	1	6	<=6	Yes	No	No	AME	NEGATIF
9262-HALD	BIGNONA	ZIGUINCHOR	2011	Female	2	16	12-24	Yes	Yes	Yes	AMP	NEGATIF
8675-HALD	ZIGUINCHOR	ZIGUINCHOR	2011	Male	1	6	<=6	Yes	Yes	Yes	AMP	NEGATIF
8215-HALD	CHR KOLDA	KOLDA	2011	Female	1	44	24-48	Yes	Yes	Yes		NEGATIF
9078-hald	POPONGUINE	THIES	2011	Male	2	6	<=6	Yes	Yes	Yes	AMP	NEGATIF
7855-HALD	CHR LOUGA	LOUGA	2011	Male	1	6	<=6	Yes	Yes	Yes		NEGATIF
7858-HALD	CS VELINGARA	KOLDA	2011	Male	1	6	<=6	Yes		No		NEGATIF
8528-HALD	CS TAMBACOUNDA	TAMBACOUNDA	2011	Female	1	14	12-24	Yes	Yes	Yes	AMP	NEGATIF
7931-HALD	Synergie Gu�diawaye	DAKAR	2011	Male	1	6	<=6					NEGATIF
7631-HALD	CS ZIGUINCHOR	ZIGUINCHOR	2011	Female	2	8	6 - 12	Yes	Yes	Yes		NEGATIF
8674-HALD	ZIGUINCHOR	ZIGUINCHOR	2011	Female	1	6	<=6	Yes	Yes	Yes	AMP	NEGATIF
8960-HALD	KAFFRINE	KAFFRINE	2011	Female	1	16	12-24	Yes	No	No	AM	NEGATIF
7927-HALD	CS PETE	SAINT LOUIS	2011	Male	1	6	<=6	Yes	Yes	Yes		NEGATIF
7514-HALD	CS MBAO	DAKAR	2011	Female	1	40	24-48	Yes	Yes	Yes		NEGATIF
7415-HALD	Synergie Guediawaye	DAKAR	2011	Male	1	6	<=6	Yes	Yes	Yes		NEGATIF
7284-HALD	CS TOUBA NDAMATOU	DIOURBEL	2011	Male	1	32	24-48					NEGATIF
8451-HALD	CHR KOLDA	KOLDA	2011	Female	1	48	24-48	Yes	Yes	Yes	AMP	NEGATIF
7842-HALD	CS OUSSOUYE	ZIGUINCHOR	2011	Female	3	6	<=6		Yes	No		NEGATIF
8424-HALD	HEAR	DAKAR	2011	Female	2	16	12-24	Yes		No		NEGATIF
7166-HALD	Synergie Guediawaye	DAKAR	2011	Male	1	6	<=6	Yes	Yes	Yes		NEGATIF
8183-HALD	CS SARAYA SABADOLA	KEDOUGOU	2011	Male	1	56	48-72	Yes	Yes	Yes		NEGATIF
7897-HALD	UTA KOLDA	KOLDA	2011	Female	1	6	<=6	Yes	Yes	Yes		NEGATIF
9060-HALD	EPS MBOUR	THIES	2011	Male	1	10	6 - 12	Yes	Yes	Yes	AMP	NEGATIF
8479-HALD	NDAMATOU	DIOURBEL	2011	Female	1	6	<=6	Yes	Yes	Yes	AMP	NEGATIF
8181-HALD	SARAYA	KEDOUGOU	2011	Male	1	18	12-24	Yes	Yes	Yes		NEGATIF
9345-HALD	UTA KOLDA	KOLDA	2011	Female	1	24	12-24	Yes	Yes	Yes	AMP	NEGATIF
7375-HALD	CS NABIL CHOUCAIR	DAKAR	2011	Male	1	12	6 - 12					NEGATIF
7578-HALD	HALD	DAKAR	2011	Male	1	44	24-48	Yes		No		NEGATIF
8304-HALD	CHR KOLDA	KOLDA	2011	Male	1	6	<=6	Yes	Yes	Yes	AME	NEGATIF
8668-HALD	ZIGUINCHOR	ZIGUINCHOR	2011	Male	1	6	<=6	Yes	Yes	Yes	AMP	NEGATIF
8118-HALD	CS RUFISQUE	DAKAR	2011	Male	1	6	<=6	No	Yes	No		NEGATIF
8411-HALD	EPS MBOUR	THIES	2011	Female	1			Yes	Yes	Yes		POSITIF
7907-HALD	CS SARAYA	KEDOUGOU	2011	Female	1	47	24-48	Yes	Yes	Yes		NEGATIF
8633-HALD	CS DOMINIQUE	DAKAR	2011	Female	1	6	<=6	Yes	Yes	Yes	AMP	NEGATIF
7909-HALD	CS MBAO	DAKAR	2011	Male	1	28	24-48	Yes	No	No		POSITIF
7561-HALD	CS FATICK	FATICK	2011	Male	1	56	48-72	Yes	Yes	Yes		POSITIF
7834-HALD	CS DAGANA	SAINT LOUIS	2011	Female	1	44	24-48	No	No	No		NEGATIF
7630-HALD	CS ZIGUINCHOR	ZIGUINCHOR	2011	Male	2	6	<=6	Yes	Yes	Yes		NEGATIF
8212-HALD	CS DIOURBEL	DIOURBEL	2011	Female	1	6	<=6		Yes	No		NEGATIF
9053-HALD	MECKHE	THIES	2011	Female	1	4	<=6	Yes	Yes	Yes	AME	NEGATIF
8401-HALD	SALEMATA	KEDOUGOU	2011	Female	1	32	24-48	Yes	No	No	AMP	NEGATIF
8011-HALD	CS RUFISQUE	DAKAR	2011	Male	1	36	24-48		Yes	No		NEGATIF
8954-HALD	CS PHILIP SENGHOR	DAKAR	2011	Female	1	7	6 - 12	Yes	No	No	AME	NEGATIF
8583-HALD	BAKEL	TAMBACOUNDA	2011	Male	1	44	24-48	Yes	Yes	Yes	AMP	NEGATIF
8608-HALD	Synergie Guediawaye	DAKAR	2011	Male	1	6	<=6	Yes	Yes	Yes	AMP	NEGATIF
8180-HALD	Synergie Guediawaye	DAKAR	2011	Male	2	6	<=6	Yes	Yes	Yes		NEGATIF
7634-HALD	CS ZIGUINCHOR	ZIGUINCHOR	2011	Male	2	6	<=6	Yes	Yes	Yes		NEGATIF
7510-HALD	CS Nabil CHOUCAIR	DAKAR	2011	Female	2	10	6 - 12	Yes	Yes	Yes		NEGATIF
8955-HALD	CS PHILIP SENGHOR	DAKAR	2011	Male	1	39	24-48	No	No	No	AM	NEGATIF
7275-HALD	Synergie Gu�diawaye	DAKAR	2011	Male	1	6	<=6	Yes		No		NEGATIF
7648-HALD	TOUBA / Fawseiny	DIOURBEL	2011	Female	1	6	<=6	Yes		No		NEGATIF
7309-HALD	CS ZIGUINCHOR	ZIGUINCHOR	2011	Male	2	12	6 - 12	Yes	Yes	Yes		NEGATIF
7906-HALD	Synergie GUEDIAWAYE	DAKAR	2011	Female	1	28	24-48					NEGATIF
8973-HALD	HPD	DAKAR	2011	Male	1			Yes	Yes	Yes	AMP	NEGATIF
7378-HALD	HEAR	DAKAR	2011	Female	1	40	24-48					NEGATIF
7403-HALD	CHR ZIGUINCHOR	ZIGUINCHOR	2011	Male	2	6	<=6	Yes	Yes	Yes		NEGATIF
8377-HALD	PRINCIPAL	DAKAR	2011	Female	1	24	12-24	Yes	Yes	Yes		NEGATIF
8444-HALD	CS KASNACK	KAOLACK	2011	Male	1	6	<=6	Yes	Yes	Yes	AMP	NEGATIF
8383-HALD	CS MBAO	DAKAR	2011	Female	1	6	<=6	Yes	Yes	Yes		POSITIF
7658-HALD	CHR KAOLACK	KAOLACK	2011	Male	2	6	<=6	Yes	Yes	Yes		NEGATIF
8443-HALD	CS KASNACK	KAOLACK	2011	Female	1	9	6 - 12	Yes	Yes	Yes	AMP	NEGATIF
772-HPD	PRINCIPAL	DAKAR	2011	Female	1	4	<=6	Yes	Yes	Yes		NEGATIF
8610-HALD	FOUNDIOUGNE	FATICK	2011	Male	1	36	24-48	Yes	Yes	Yes	AMP	NEGATIF
7661-HALD	CS KANEL	MATAM	2011	Male	1	20	12-24	Yes	Yes	Yes		NEGATIF
7035-HALD	HEAR	DAKAR	2011	Male	2	12	6 - 12	Yes	Yes	Yes		NEGATIF
8777-HALD	NIAKHAR	THIES	2011	Female	1	10	6 - 12	Yes	Yes	Yes	AMP	NEGATIF
7416-HALD	Synergie Guediawaye	DAKAR	2011	Male	1	10	6 - 12	Yes		No		NEGATIF
8636-HALD	CS TAMBACOUNDA	TAMBACOUNDA	2011	Male	1	6	<=6	Yes	Yes	Yes	AMP	NEGATIF
7341-HALD	Synergie Guediawaye	DAKAR	2011	Female	1	6	<=6	Yes		No		NEGATIF
8628-HALD	IHS	DAKAR	2011	Female	1	12	6 - 12	Yes	Yes	Yes	AMP	NEGATIF
8918-HALD	CS RUFISQUE	DAKAR	2011	Male	1	32	24-48	Yes	Yes	Yes	AM	NEGATIF
8280-HALD	CHU DANTEC	DAKAR	2011	Female	1	4	<=6					NEGATIF
7948-HALD	CS NIORO	KAOLACK	2011	Male	1	28	24-48	Yes	Yes	Yes		NEGATIF
8516-HALD	CS MBAO	DAKAR	2011	Female	1	6	<=6	Yes	Yes	Yes	AMP	NEGATIF
7543-HALD	CS Nioro du Rip	KAOLACK	2011	Male	1	6	<=6	Yes	Yes	Yes		NEGATIF
8666-HALD	TAMBACOUNDA	TAMBACOUNDA	2011	Male	1	13	12-24	Yes	Yes	Yes	AMP	NEGATIF
7926-HALD	CS PETE	SAINT LOUIS	2011	Female	1	6	<=6	Yes	Yes	Yes		NEGATIF
8266-HALD	CS OUSSOUYE	ZIGUINCHOR	2011	Female	1	6	<=6	Yes	Yes	Yes		NEGATIF
7893-HALD	CS PIKINE	DAKAR	2011	Male	1	48	24-48	Yes	Yes	Yes		NEGATIF
8310-HALD	HEAR	DAKAR	2011	Male	1	64	48-72					POSITIF
8220-HALD	UTA KOLDA	KOLDA	2011	Female	1	28	24-48	Yes	Yes	Yes		NEGATIF
7914-HALD	HMO	DAKAR	2011	Male	1	8	6 - 12					NEGATIF
7891-HALD	HEAR	DAKAR	2011	Male	2	6	<=6	Yes	No	No		NEGATIF
7384-HALD	DS PODOR	DAKAR	2011	Female	1	6	<=6					NEGATIF
8643-HALD	CS Gaspard CAMARA	DAKAR	2011	Female	1	6	<=6	Yes	Yes	Yes	AA	NEGATIF
7945-HALD	CS TAMBACOUNDA	TAMBACOUNDA	2011	Male	1	8	6 - 12	Yes	Yes	Yes		NEGATIF
8669-HALD	ZIGUINCHOR	ZIGUINCHOR	2011	Female	1	6	<=6	Yes	Yes	Yes	AMP	NEGATIF
8243-HALD	CS MBAO	DAKAR	2011	Male	1	44	24-48	Yes		No		NEGATIF
8688-HALD	CS NDAMATOU	DIOURBEL	2011	Male	1	6	<=6	Yes	Yes	Yes	AMP	NEGATIF
8652-HALD	CS SAINT LOUIS	SAINT LOUIS	2011	Female	2	6	<=6	Yes		No	AMP	NEGATIF
9266-HALD	BIGNONA	ZIGUINCHOR	2011	Female	2	6	<=6	Yes	Yes	Yes	AMP	NEGATIF
7659-HALD	CHR KAOLACK	KAOLACK	2011	Male	1	32	24-48	Yes		No		NEGATIF
8184-HALD	SARAYA Badioula	KEDOUGOU	2011	Male	1	48	24-48	No	No	No		POSITIF
8585-HALD	CS GASPARD CAMARA	DAKAR	2011	Female	1	6	<=6	Yes	Yes	Yes	AMP	NEGATIF
7637-HALD	OUSSOUYE	ZIGUINCHOR	2011	Female	2	12	6 - 12	Yes	Yes	Yes		NEGATIF
7832-HALD	CHR NDIOUM	SAINT LOUIS	2011	Male	1	8	6 - 12					POSITIF
8090-HALD	CS ZIGUINCHOR	ZIGUINCHOR	2011	Male	2	6	<=6	Yes	Yes	Yes		NEGATIF
7318-HALD	CS GOUDIRY	TAMBACOUNDA	2011	Male	2	6	<=6	Yes	Yes	Yes		NEGATIF
7896-HALD	UTA KOLDA	KOLDA	2011	Male	1	8	6 - 12	Yes	Yes	Yes		NEGATIF
7489-HALD	H A LeDANTEC	DAKAR	2011	Male	3	6	<=6	Yes	Yes	Yes		NEGATIF
7910-HALD	HEAR	DAKAR	2011	Female	1	32	24-48					NEGATIF
8575-HALD	CHR TAMBA	TAMBACOUNDA	2011	Female	1	6	<=6	Yes	Yes	Yes		NEGATIF
7616-HALD	HEAR	DAKAR	2011	Male	1	60	48-72					POSITIF
8477-HALD	CS TAMBACOUNDA	TAMBACOUNDA	2011	Female	1	6	<=6	Yes	Yes	Yes	AMP	NEGATIF
8478-HALD	CS TAMBACOUNDA	TAMBACOUNDA	2011	Female	2	20	12-24	Yes	Yes	Yes	AMP	NEGATIF
8358-HALD	PETE	SAINT LOUIS	2011	Female	1	6	<=6	Yes	Yes	Yes		NEGATIF
7521-HALD	Synergie Guediawaye	DAKAR	2011	Female	1	6	<=6		Yes	No		NEGATIF
7928-HALD	CS PETE	SAINT LOUIS	2011	Male	1	6	<=6	Yes	Yes	Yes		NEGATIF
9260-HALD	BIGNONA	ZIGUINCHOR	2011	Male	2	6	<=6	Yes	Yes	Yes	AMP	NEGATIF
8590-HALD	NIORO	KAOLACK	2011	Male	2	6	<=6	Yes	Yes	Yes	AMP	NEGATIF
7599-HALD	CS ZIGUINCHOR	ZIGUINCHOR	2011	Female	1	6	<=6	Yes	Yes	Yes		NEGATIF
7679-HALD	CS ZIGUINCHOR	ZIGUINCHOR	2011	Female	2	6	<=6	Yes	Yes	Yes		NEGATIF
8093-HALD	KEDOUGOU	KEDOUGOU	2011	Female	1	6	<=6	Yes	Yes	Yes		NEGATIF
8008-HALD	CS MBAO	DAKAR	2011	Female	1	12	6 - 12	No	Yes	No		NEGATIF
8661-HALD	BOUNKILING	SEDHIOU	2011	Male	1	14	12-24	Yes	Yes	Yes	AMP	NEGATIF
8019-HALD	H�pital Aristide Le Dantec	DAKAR	2011	Male	1	36	24-48					NEGATIF
8119-HALD	CS RUFISQUE	DAKAR	2011	Female	2	20	12-24	Yes	No	No	AA	POSITIF
7642-HALD	TOUBA / CS NDAMATOU	DIOURBEL	2011	Male	1	6	<=6	Yes	Yes	Yes		NEGATIF
7414-HALD	Synergie Guediawaye	DAKAR	2011	Female	2	4	<=6	Yes	Yes	Yes		NEGATIF
8352-HALD	CHR LOUGA	LOUGA	2011	Male	1	10	6 - 12		Yes	No		NEGATIF
7379-HALD	HEAR	DAKAR	2011	Female	2	6	<=6	Yes	Yes	Yes		NEGATIF
8374-HALD	PRINCIPAL	DAKAR	2011	Male	1	6	<=6	Yes	Yes	Yes		NEGATIF
7678-HALD	CS ZIGUINCHOR	ZIGUINCHOR	2011	Female	1	8	6 - 12	Yes	Yes	Yes		NEGATIF
7498-HALD	DIOURBEL	DIOURBEL	2011	Male	1	6	<=6	Yes		No		NEGATIF
7947-HALD	CS NIORO	KAOLACK	2011	Female	2	10	6 - 12	No	No	No		NEGATIF
7903-HALD	UTA KOLDA	KOLDA	2011	Female	1	6	<=6	Yes	Yes	Yes		NEGATIF
9054-HALD	MEKHE	THIES	2011	Male	1	26	24-48	Yes	Yes	Yes	AME	NEGATIF
8596-HALD	BAMBEY	DIOURBEL	2011	Male	2	6	<=6				AA	NEGATIF
7641-HALD	TOUBA / M Fawzeini	DIOURBEL	2011	Female	1	12	6 - 12		Yes	No		NEGATIF
8975-HALD	HPD	DAKAR	2011	Male	2	6	<=6	No	Yes	No	AA	NEGATIF
8778-HALD	CS Niakhar	THIES	2011	Female	1	10	6 - 12	Yes	No	No	AME	NEGATIF
8305-HALD	CHR KOLDA	KOLDA	2011	Female	1	24	12-24				AME	NEGATIF
7490-HALD	H A LeDANTEC	DAKAR	2011	Male	3	6	<=6	Yes	Yes	Yes		NEGATIF
7168-HALD	CS PIKINE	DAKAR	2011	Female	1	12	6 - 12	Yes	Yes	Yes		NEGATIF
8412-HALD	EPS MBOUR	THIES	2011	Male	1	28	24-48	Yes	Yes	Yes		NEGATIF
7247-HALD	CS NIORO	KAOLACK	2011	Female	1	16	12-24	No	No	No		NEGATIF
7887-HALD	CS PASSY	FATICK	2011	Male	1	20	12-24					NEGATIF
7825-HALD	HEAR	DAKAR	2011	Male	1	52	48-72	Yes	Yes	Yes		NEGATIF
8418-HALD	CHU DANTEC	DAKAR	2011	Male	1	40	24-48					NEGATIF
7501-HALD	CS SOKONE	FATICK	2011	Female	1	9	6 - 12	Yes	Yes	Yes		NEGATIF
7629-HALD	CS ZIGUINCHOR	ZIGUINCHOR	2011	Male	2	6	<=6	Yes	Yes	Yes		NEGATIF
7214-HALD	CS DOMINIQUE	DAKAR	2011	Female	1	6	<=6	Yes	Yes	Yes		NEGATIF
8630-HALD	Synergie Gu�diawaye	DAKAR	2011	Female	2	6	<=6	Yes	Yes	Yes	AA	NEGATIF
8507-HALD	GOUDIRY	TAMBACOUNDA	2011	Female	1	14	12-24	Yes	No	No	AME	NEGATIF
8039-HALD	HEAR	DAKAR	2011	Female	1	56	48-72	No	No	No		NEGATIF
7327-HALD	CHEAR	DAKAR	2011	Male	1	16	12-24	Yes	Yes	Yes		NEGATIF
8404-HALD	CS KHOMBOL	THIES	2011	Male	1	64	48-72		No	No		NEGATIF
7908-HALD	CS MBAO	DAKAR	2011	Male	1	18	12-24	Yes	Yes	Yes		NEGATIF
7396-HALD	CS BIGNONA	ZIGUINCHOR	2011	Male	1	18	12-24	Yes	Yes	Yes		NEGATIF
8282-HALD	H�pital de Pikine	DAKAR	2011	Male	1	72	48-72	Yes		No		NEGATIF
8615-HALD	KANEL	MATAM	2011	Female	1	8	6 - 12	Yes	Yes	Yes	AMP	NEGATIF
8501-HALD	CS TAMBA	TAMBACOUNDA	2011	Male	2	6	<=6	Yes	Yes	Yes	AMP	NEGATIF
8614-HALD	FATICK	FATICK	2011	Female	1	10	6 - 12	Yes	No	No	AMP	NEGATIF
7644-HALD	CS NDAMATOU	DIOURBEL	2011	Male	2	6	<=6		Yes	No		NEGATIF
7215-HALD	CS DOMINIQUE	DAKAR	2011	Female	1	6	<=6	Yes	Yes	Yes		NEGATIF
7548-HALD	IHS	DAKAR	2011	Female	1	12	6 - 12	Yes	Yes	Yes		NEGATIF
9259-HALD	BIGNONA	ZIGUINCHOR	2011	Female	2	6	<=6	Yes	Yes	Yes	AMP	NEGATIF
8179-HALD	Synergie Guediawaye	DAKAR	2011	Female	1	14	12-24	Yes	Yes	Yes		NEGATIF
7516-HALD	CHU Le Dantec	DAKAR	2011	Male	2	6	<=6	Yes	Yes	Yes		NEGATIF
7316-HALD	CHR ZIGUINCHOR	ZIGUINCHOR	2011	Male	2	44	24-48	No	Yes	No		NEGATIF
8408-HALD	CS MBOUR	THIES	2011	Male	1	44	24-48	Yes	Yes	Yes		NEGATIF
8007-HALD	CS MBAO	DAKAR	2011	Female	1	16	12-24	Yes	Yes	Yes		NEGATIF
7397-HALD	CS BIGNONA	ZIGUINCHOR	2011	Female	1	54	48-72	Yes	Yes	Yes		NEGATIF
7385-HALD	CS MBAO	DAKAR	2011	Female	1	16	12-24	Yes	Yes	Yes		NEGATIF
7793-HALD	HEAR	DAKAR	2011	Male	1			Yes	No	No		NEGATIF
7345-HALD	HEAR	DAKAR	2011	Male	1	16	12-24					NEGATIF
7892-HALD	CS PIKINE	DAKAR	2011	Female	1	6	<=6	Yes	Yes	Yes		NEGATIF
7940-HALD	Labo R�gional KAOLACK	KAOLACK	2011	Female	1	68	48-72					NEGATIF
8218-HALD	CHR KOLDA	KOLDA	2011	Male	1	22	12-24	Yes	Yes	Yes		NEGATIF
7464-HALD	CS DAHRA	LOUGA	2011	Male	1	20	12-24					NEGATIF
9367-HALD	NIORO	KAOLACK	2011	Female	1	7	6 - 12	Yes	Yes	Yes	AMP	NEGATIF
8474-HALD	PIKINE DOMINIQUE	DAKAR	2011	Male	1	10	6 - 12	Yes	Yes	Yes	AMP	NEGATIF
8341-HALD	CS MBACKE	DIOURBEL	2011	Female	1	28	24-48	Yes	Yes	Yes	AMP	NEGATIF
8587-HALD	NIORO	KAOLACK	2011	Male	1	6	<=6	Yes	Yes	Yes	AMP	NEGATIF
8476-HALD	CS TAMBACOUNDA	TAMBACOUNDA	2011	Female	1	28	24-48	Yes	Yes	Yes	AMP	NEGATIF
7860-HALD	CS VELINGARA	KOLDA	2011	Female	2	12	6 - 12	Yes	Yes	Yes		NEGATIF
9428-HALD	DAGANA	SAINT LOUIS	2011	Female	1	3	<=6	Yes	Yes	Yes	AM	NEGATIF
7870-HALD	CS Nabil Choucair	DAKAR	2011	Male	1	6	<=6	Yes		No		NEGATIF
8670-HALD	ZIGUINCHOR	ZIGUINCHOR	2011	Female	1	8	6 - 12	Yes	Yes	Yes	AMP	NEGATIF
9056-HALD	MECKHE	THIES	2011	Male	1	18	12-24	Yes	Yes	Yes	AMP	NEGATIF
8651-HALD	BOUNKILING	SEDHIOU	2011	Male	1	10	6 - 12	Yes	Yes	Yes	AMP	NEGATIF
7386-HALD	CS MBAO	DAKAR	2011	Male	1	12	6 - 12	Yes	Yes	Yes		NEGATIF
8849-HALD	HP LINGUERE	LOUGA	2011	Male	1	12	6 - 12	Yes	No	No	AME	NEGATIF
9713-HALD	PMI MEDINA	DAKAR	2011	Male	1	28	24-48	No	No	No	AME	NEGATIF
773-HPD	PRINCIPAL	DAKAR	2011	Female	1	4	<=6	Yes	Yes	Yes		NEGATIF
8487-HALD	NDIOUM	SAINT LOUIS	2011	Male	2	6	<=6	Yes	No	No	AME	NEGATIF
7246-HALD	CS NIORO	KAOLACK	2011	Male	2	6	<=6	Yes	Yes	Yes		NEGATIF
8937-HALD	TAMBA (Diank�-Makaha)	TAMBACOUNDA	2011	Male	1	16	12-24	Yes	Yes	Yes	AMP	NEGATIF
9013-HALD	BOUNKILING	SEDHIOU	2011	Female	1	48	24-48	Yes	Yes	Yes	AMP	POSITIF
7867-HALD	CHEAR	DAKAR	2011	Female	1	12	6 - 12					POSITIF
9343-HALD	UTA / Kolda	KOLDA	2011	Female	2	6	<=6	Yes	Yes	Yes	AMP	NEGATIF
8375-HALD	CS MBAO	DAKAR	2011	Male	1	6	<=6	Yes	Yes	Yes	AMP	NEGATIF
8242-HALD	CS MBAO	DAKAR	2011	Male	1	32	24-48	Yes	Yes	Yes		NEGATIF
8640-HALD	DIOULOULOU	ZIGUINCHOR	2011	Female	1	6	<=6	Yes	Yes	Yes	AMP	NEGATIF
8543-HALD	CS RUFISQUE	DAKAR	2011	Male	1	12	6 - 12	Yes	Yes	Yes	AMP	NEGATIF
7243-HALD	Synergie Gu�diawaye	DAKAR	2011	Male	1	28	24-48	No		No		POSITIF
7542-HALD	Synergie Guediawaye	DAKAR	2011	Female	1	8	6 - 12					NEGATIF
9253-HALD	BIGNONA	ZIGUINCHOR	2011	Female	1	12	6 - 12	Yes	Yes	Yes	AMP	NEGATIF
8410-HALD	CS MBOUR	THIES	2011	Male	1	12	6 - 12	Yes	Yes	Yes		NEGATIF
7235-HALD	HMO	DAKAR	2011	Female	2	6	<=6					NEGATIF
8120-HALD	PMI MEDINA	DAKAR	2011	Female	1	6	<=6					NEGATIF
7276-HALD	Synergie Gu�diawaye	DAKAR	2011	Female	1	16	12-24					NEGATIF
8286-HALD	CHU DANTEC	DAKAR	2011	Female	1	8	6 - 12					NEGATIF
8525-HALD	UTA KOLDA	KOLDA	2011	Male	1	9	6 - 12	Yes	No	No	AME	NEGATIF
7857-HALD	CS VELINGARA	KOLDA	2011	Male	1	10	6 - 12	Yes	No	No		NEGATIF
8436-HALD	NIORO	KAOLACK	2011	Female	1	18	12-24	Yes	Yes	Yes		NEGATIF
788-HPD	HPD	DAKAR	2011	Male	2	10	6 - 12	Yes	No	No		NEGATIF
8581-HALD	BAKEL	TAMBACOUNDA	2011	Male	1	32	24-48	Yes	Yes	Yes	AMP	NEGATIF
8486-HALD	NDIOUM	SAINT LOUIS	2011	Male	1	7	6 - 12	Yes	No	No	AMP	NEGATIF
8442-HALD	CS KASNACK	KAOLACK	2011	Female	1	20	12-24	Yes	Yes	Yes	AMP	NEGATIF
7532-HALD	CS GOUDOMP	SEDHIOU	2011	Male	2	48	24-48	Yes		No		NEGATIF
8211-HALD	C DIOURBEL	DIOURBEL	2011	Male	1	6	<=6	Yes		No		NEGATIF
7942-HALD	KAOLACK	KAOLACK	2011	Female	2	20	12-24	Yes	Yes	Yes	AMP	NEGATIF
8340-HALD	CS MBACKE	DIOURBEL	2011	Female	1	34	24-48	Yes	Yes	Yes	AMP	NEGATIF
7244-HALD	Synergie Guediawaye	DAKAR	2011	Male	1	24	12-24	Yes	Yes	Yes		NEGATIF
8654-HALD	BOUNKILING	SEDHIOU	2011	Female	1	10	6 - 12	Yes	Yes	Yes	AMP	NEGATIF
8217-HALD	CHR KOLDA	KOLDA	2011	Male	1	24	12-24	No	No	No		NEGATIF
8439-HALD	CS KASNACK	KAOLACK	2011	Male	2	48	24-48	Yes	No	No	AMP	NEGATIF
764-HPD	PRINCIPAL	DAKAR	2011	Male	2	6	<=6	Yes	Yes	Yes		NEGATIF
8639-HALD	DIOULOULOU	ZIGUINCHOR	2011	Male	1	18	12-24	Yes	Yes	Yes	AMP	NEGATIF
7425-HALD	CS NDIOUM	SAINT LOUIS	2011	Male	1	16	12-24	Yes	No	No		NEGATIF
8219-HALD	CHR KOLDA	KOLDA	2011	Male	1	20	12-24	No	No	No		NEGATIF
7899-HALD	UTA KOLDA	KOLDA	2011	Male	2	18	12-24	Yes	Yes	Yes		NEGATIF
8681-HALD	ZIGUINCHOR	ZIGUINCHOR	2011	Female	1	6	<=6	Yes	Yes	Yes	AMP	NEGATIF
7603-HALD	Synergie Guediawaye	DAKAR	2011	Male	1	6	<=6		Yes	No		NEGATIF
9708-HALD	CS NDIOUM	SAINT LOUIS	2011	Male	1	8	6 - 12	Yes	Yes	Yes	AMP	NEGATIF
8450-HALD	CHR KOLDA	KOLDA	2011	Female	1	12	6 - 12	Yes	No	No		NEGATIF
8600-HALD	DAHRA	LOUGA	2011	Female	1	6	<=6	Yes	Yes	Yes	AMP	NEGATIF
7900-HALD	UTA / CS KOLDA	KOLDA	2011	Male	1	10	6 - 12	Yes	Yes	Yes		NEGATIF
7225-HALD	PMI MEDINA	DAKAR	2011	Male	2	6	<=6	Yes		No		POSITIF
8638-HALD	DIOULOULOU	ZIGUINCHOR	2011	Female	1	28	24-48	Yes	Yes	Yes	AMP	NEGATIF
7837-HALD	CHR ZIGUINCHOR	ZIGUINCHOR	2011	Male	2	6	<=6	Yes	Yes	Yes		NEGATIF
8460-HALD	Synergie Guediawaye	DAKAR	2011	Female	1	10	6 - 12		Yes	No	AA	NEGATIF
7645-HALD	CS NDAMATOU	DIOURBEL	2011	Female	1	20	12-24	Yes		No		NEGATIF
8974-HALD	HPD	DAKAR	2011	Male	1	6	<=6	Yes	Yes	Yes	AMP	NEGATIF
8473-HALD	CS MATAM	MATAM	2011	Female	1	6	<=6	Yes	Yes	Yes		NEGATIF
8642-HALD	DIOULOULOU	ZIGUINCHOR	2011	Male	1	6	<=6	Yes	Yes	Yes	AMP	NEGATIF
7493-HALD	HEAR	DAKAR	2011	Female	1	30	24-48					NEGATIF
8216-HALD	CHR KOLDA	KOLDA	2011	Male	1	40	24-48	Yes	Yes	Yes		NEGATIF
8222-HALD	UTA KOLDA	KOLDA	2011	Male	2	4	<=6	Yes	Yes	Yes		NEGATIF
7943-HALD	CS TAMBACOUNDA	TAMBACOUNDA	2011	Female	1	12	6 - 12	Yes	Yes	Yes		NEGATIF
9842-HALD	KIDIRA	TAMBACOUNDA	2011	Female	1	6	<=6	Yes	Yes	Yes	AA	NEGATIF
7653-HALD	Hp Abass NDAO	DAKAR	2011	Male	1	22	12-24					NEGATIF
8462-HALD	Synergie Guediawaye	DAKAR	2011	Female	2	6	<=6	No	Yes	No	AME	NEGATIF
7545-HALD	CS Nioro du Rip	KAOLACK	2011	Male	1	6	<=6	Yes	Yes	Yes		NEGATIF
8231-HALD	HEAR	DAKAR	2011	Female	2	6	<=6		Yes	No		NEGATIF
7326-HALD	CS Nabil CHOUCAIR	DAKAR	2011	Female	2	6	<=6	Yes	Yes	Yes		NEGATIF
8480-HALD	NDAMATOU	DIOURBEL	2011	Male	1	6	<=6	Yes	Yes	Yes	AMP	NEGATIF
9141-HALD	MAKA COULIBANTANG	TAMBACOUNDA	2011	Female	1	24	12-24	Yes		No	AMP	NEGATIF
8272-HALD	HEAR	DAKAR	2011	Female	2	6	<=6	Yes	Yes	Yes	AME	NEGATIF
8232-HALD	HEAR	DAKAR	2011	Female	2	6	<=6	Yes		No		NEGATIF
8091-HALD	CS ZIGUINCHOR	ZIGUINCHOR	2011	Female	1	10	6 - 12		Yes	No		NEGATIF
9062-HALD	EPS MBOUR	THIES	2011	Male	1	48	24-48	Yes	No	No	AM	POSITIF
7579-HALD	PIKINE	DAKAR	2011	Female	1	6	<=6	Yes		No		NEGATIF
9344-HALD	UTA KOLDA	KOLDA	2011	Male	1	24	12-24	Yes	Yes	Yes	AMP	NEGATIF
9028-HALD	GOUDOMP	SEDHIOU	2011	Female	1	12	6 - 12	Yes	Yes	Yes	AMP	NEGATIF
9261-HALD	BIGNONA	ZIGUINCHOR	2011	Female	2	6	<=6	Yes	Yes	Yes	AMP	NEGATIF
8510-HALD	CHR LOUGA	LOUGA	2011	Female	1	6	<=6	Yes	Yes	Yes	AMP	NEGATIF
7249-HALD	CS NIORO	KAOLACK	2011	Male	3	6	<=6	Yes	Yes	Yes	AMP	NEGATIF
8657-HALD	BOUNKILING	SEDHIOU	2011	Male	1	15	12-24	Yes	No	No	AME	NEGATIF
8089-HALD	CS ZIGUINCHOR	ZIGUINCHOR	2011	Female	1	6	<=6	Yes	Yes	Yes		NEGATIF
7253-HALD	CHEAR	DAKAR	2011	Female	2	15	12-24	No	Yes	No		NEGATIF
7319-HALD	Synergie Gu�diawaye	DAKAR	2011	Female	1	6	<=6	Yes	Yes	Yes		NEGATIF
8957-HALD	KAFFRINE	KAFFRINE	2011	Female	1	28	24-48	Yes	Yes	Yes	AM	NEGATIF
7652-HALD	CS MBAO	DAKAR	2011	Female	2	6	<=6		Yes	No		NEGATIF
7633-HALD	CS ZIGUINCHOR	ZIGUINCHOR	2011	Male	1	6	<=6	Yes	Yes	Yes		NEGATIF
7878-HALD	CS POPONGUINE	FATICK	2011	Female	2	40	24-48	Yes	Yes	Yes		NEGATIF
8537-HALD	Synergie Gu�diawaye	DAKAR	2011	Male	1	48	24-48	Yes	Yes	Yes	AMP	NEGATIF
7649-HALD	CS NDAMATOU	DIOURBEL	2011	Female	2	6	<=6		Yes	No		NEGATIF
7638-HALD	OUSSOUYE	ZIGUINCHOR	2011	Male	1	13	12-24	Yes	Yes	Yes		NEGATIF
7946-HALD	CS TAMBACOUDA	TAMBACOUNDA	2011	Male	1	12	6 - 12	Yes	No	No		NEGATIF
8126-HALD	Dispensaire St Martin	DAKAR	2011	Female	1	64	48-72	No		No		NEGATIF
7636-HALD	OUSSOUYE	ZIGUINCHOR	2011	Female	2	32	24-48	Yes	Yes	Yes		NEGATIF
8533-HALD	HALD	DAKAR	2011	Female	2	6	<=6					NEGATIF
8010-HALD	CS RUFISQUE	DAKAR	2011	Male	1	6	<=6					NEGATIF
7951-HALD	CS NIORO	KAOLACK	2011	Male	1	20	12-24	Yes	No	No		POSITIF
7210-HALD	Synergie Guediawaye	DAKAR	2011	Male	2	4	<=6	Yes	Yes	Yes		NEGATIF
8221-HALD	UTA KOLDA	KOLDA	2011	Female	2	6	<=6	Yes	Yes	Yes		NEGATIF
7994-HALD	H�pital Militaire de Ouakam	DAKAR	2011	Male	2	7	6 - 12					NEGATIF
9061-HALD	MBOUR	THIES	2011	Male	1	44	24-48	Yes	Yes	Yes		NEGATIF
8409-HALD	H�ptal MBOUR	THIES	2011	Male	1	24	12-24	Yes	Yes	Yes		NEGATIF
8542-HALD	CS RUFISQUE	DAKAR	2011	Male	1	6	<=6		Yes	No	AA	NEGATIF
7058-HALD	Synergie GUEDIAWAYE	DAKAR	2011	Female	1	12	6 - 12					NEGATIF
8526-HALD	CHR KOLDA	KOLDA	2011	Female	1	6	<=6	Yes	No	No	AMP	NEGATIF
7391-HALD	CS BIGNONA	ZIGUINCHOR	2011	Female	2	28	24-48	Yes	Yes	Yes		NEGATIF
7986-HALD	CS KANEL	MATAM	2011	Female	1	28	24-48	Yes	Yes	Yes		NEGATIF
7902-HALD	UTA / CS KOLDA	KOLDA	2011	Male	1	40	24-48	No	No	No		POSITIF
7662-HALD	CS KANEL	MATAM	2011	Male	1	24	12-24	Yes	Yes	Yes		NEGATIF
7598-HALD	CS ZIGUINCHOR	ZIGUINCHOR	2011	Female	2	6	<=6	Yes	Yes	Yes		NEGATIF
7882-HALD	CS PHILIP SENGHOR	DAKAR	2011	Male	1	8	6 - 12	Yes	Yes	Yes		NEGATIF
7901-HALD	UTA KOLDA	KOLDA	2011	Male	3	6	<=6	Yes	Yes	Yes		NEGATIF
8687-HALD	CS NAMATOU	DIOURBEL	2011	Female	1	6	<=6	Yes	Yes	Yes	AMP	NEGATIF
7861-HALD	CS KIDIRA	TAMBACOUNDA	2011	Male	2	8	6 - 12	No	No	No	AMP	NEGATIF
7592-HALD	CHR ZIGUINCHOR	ZIGUINCHOR	2011	Male	1	12	6 - 12	Yes	Yes	Yes		NEGATIF
8417-HALD	CHR KAOLACK	KAOLACK	2011	Male	1	8	6 - 12	Yes	Yes	Yes	AMP	NEGATIF
8359-HALD	PETE	SAINT LOUIS	2011	Male	1	60	48-72	Yes	Yes	Yes		NEGATIF
8598-HALD	DAROU MOUSTY	LOUGA	2011	Male	1	12	6 - 12	Yes	Yes	Yes	AMP	NEGATIF
7929-HALD	NDIOUM	SAINT LOUIS	2011	Female	2	12	6 - 12					NEGATIF
7677-HALD	ZIGUINCHOR	ZIGUINCHOR	2011	Male	1	12	6 - 12	Yes	Yes	Yes		NEGATIF
7941-HALD	Labo R�gional KAOLACK	KAOLACK	2011	Female	1	36	24-48	Yes		No		NEGATIF
8204-HALD	HEAR	DAKAR	2011	Male	2	8	6 - 12	Yes		No		NEGATIF
8595-HALD	HEAR	DAKAR	2011	Male	1	6	<=6				AA	POSITIF
7380-HALD	PMI MEDINA	DAKAR	2011	Male	1	24	12-24		Yes	No		NEGATIF
7234-HALD	HMO	DAKAR	2011		1							NEGATIF
8679-HALD	ZIGUINCHOR	ZIGUINCHOR	2011	Male	1	8	6 - 12	Yes	Yes	Yes	AMP	NEGATIF
8956-HALD	CS PHILIPPE SENGHOR	DAKAR	2011	Male	1	6	<=6	Yes	Yes	Yes	AMP	NEGATIF
7876-HALD	POPOGUINE	THIES	2011	Female	2	10	6 - 12		Yes	No		NEGATIF
7544-HALD	CS Nioro du Rip	KAOLACK	2011	Female	3	6	<=6	Yes	Yes	Yes		NEGATIF
8616-HALD	KANEL	MATAM	2011	Male	1	6	<=6	Yes	No	No	AME	NEGATIF
8482-HALD	NDAMATOU	DIOURBEL	2011	Female	1	6	<=6	Yes	Yes	Yes	AMP	NEGATIF
8609-HALD	CS Gaspard CAMARA	DAKAR	2011	Male	1	28	24-48	Yes	Yes	Yes	AMP	NEGATIF
8086-HALD	CS SEDHIOU	SEDHIOU	2011	Female	1	6	<=6					NEGATIF
7838-HALD	CS DAGANA	SAINT LOUIS	2011	Female	2	10	6 - 12	No	No	No	AM	NEGATIF
8485-HALD	Synergie Guediawaye	DAKAR	2011	Female	1	8	6 - 12	Yes	Yes	Yes		NEGATIF
8655-HALD	BOUNKILING	SEDHIOU	2011	Male	1	36	24-48	Yes	Yes	Yes	AMP	NEGATIF
7856-HALD	CHR LOUGA	LOUGA	2011	Male	1	6	<=6	Yes	Yes	Yes		NEGATIF
8686-HALD	CS NDAMATOU	DIOURBEL	2011	Male	1	6	<=6	Yes	Yes	Yes	AMP	NEGATIF
7536-HALD	CS MBAO	DAKAR	2011	Female	1	20	12-24	Yes	Yes	Yes		NEGATIF
8438-HALD	CS KASNACK	KAOLACK	2011	Male	1	44	24-48	Yes	Yes	Yes	AMP	POSITIF
8382-HALD	CS MBAO	DAKAR	2011	Male	1	6	<=6	No	Yes	No		NEGATIF
8529-HALD	HEAR	DAKAR	2011	Female	1	28	24-48	Yes		No		NEGATIF
8357-HALD	HR NDIOUM	SAINT LOUIS	2011	Female	1	17	12-24				AMP	NEGATIF
8494-HALD	OUSSOUYE	ZIGUINCHOR	2011	Male	1	6	<=6	Yes	Yes	Yes	AMP	NEGATIF
7340-HALD	Synergie Guediawaye	DAKAR	2011	Female	1	6	<=6	Yes	Yes	Yes		NEGATIF
7563-HALD	CS SOKONE (Betenty)	FATICK	2011	Male	1	20	12-24	No	No	No		NEGATIF
8452-HALD	SOKONE	FATICK	2011	Male	1	8	6 - 12	Yes	No	No	AME	NEGATIF
8092-HALD	KEDOUGOU	KEDOUGOU	2011	Female	1	6	<=6	Yes	Yes	Yes		NEGATIF
8073-HALD	CS OUAKAM	DAKAR	2011	Male	1	32	24-48	Yes	Yes	Yes		POSITIF
7145-HALD	CHR DIOURBEL	DIOURBEL	2011	Female	1	28	24-48					POSITIF
8109-HALD	CS KASNACK	KAOLACK	2011	Female	1	44	24-48	Yes	Yes	Yes	AMP	NEGATIF
8672-HALD	ZIGUINCHOR	ZIGUINCHOR	2011	Male	1	12	6 - 12	Yes	Yes	Yes	AMP	NEGATIF
9059-HALD	EPS MBOUR	THIES	2011	Female	1	16	12-24	No	Yes	No	AMP	NEGATIF
8214-HALD	CS VELIINGARA	KOLDA	2011	Male	1	16	12-24	Yes	Yes	Yes		NEGATIF
8490-HALD	CHR ZIGUINCHOR	ZIGUINCHOR	2011	Female	2	6	<=6	No	Yes	No	AA	NEGATIF
8009-HALD	CS MBAO	DAKAR	2011	Female	1	16	12-24	Yes	Yes	Yes		NEGATIF
7898-HALD	UTA KOLDA	KOLDA	2011	Male	1	7	6 - 12	Yes	Yes	Yes		NEGATIF
7212-HALD	CS FATICK	FATICK	2011	Female	3	12	6 - 12	Yes	Yes	Yes		NEGATIF
766-HPD	PRINCIPAL	DAKAR	2011	Male	2	6	<=6	Yes	Yes	Yes		NEGATIF
9248-HALD	BIGNONA	ZIGUINCHOR	2011	Male	1	8	6 - 12	No	Yes	No	AMP	NEGATIF
7950-HALD	CS NIORO	KAOLACK	2011	Male	2	8	6 - 12	Yes	Yes	Yes	AMP	NEGATIF
7400-HALD	CS BIGNONA	ZIGUINCHOR	2011	Female	2	36	24-48	Yes	Yes	Yes		NEGATIF
8521-HALD	CHR TAMBA	TAMBACOUNDA	2011	Male	1	6	<=6	Yes	Yes	Yes	AMP	NEGATIF
7949-HALD	CS NIORO	KAOLACK	2011	Female	1	32	24-48	Yes	No	No		NEGATIF
8637-HALD	TAMBACOUNDA	TAMBACOUNDA	2011	Male	1	13	12-24	Yes	Yes	Yes	AMP	NEGATIF
8075-HALD	BIGNONA	ZIGUINCHOR	2011		1	8	6 - 12	Yes	Yes	Yes		NEGATIF
6852-HALD	CS KOLDA	KOLDA	2011	Male	1	26	24-48	Yes	Yes	Yes		NEGATIF
8043-HALD	MAKA COULIBANTANG	TAMBACOUNDA	2011	Male	1	24	12-24	Yes	No	No		NEGATIF
8958-HALD	KAFFRINE	KAFFRINE	2011	Female	2	9	6 - 12	Yes	Yes	Yes	AMP	NEGATIF
8582-HALD	BAKEL	TAMBACOUNDA	2011	Female	1	16	12-24	Yes	Yes	Yes	AMP	NEGATIF
7369-HALD	CS KEDOUGOU	KEDOUGOU	2011	Female	1	8	6 - 12		Yes	No		NEGATIF
8351-HALD	CHR LOUGA	LOUGA	2011	Male	1	6	<=6	Yes		No		NEGATIF
8296-HALD	CS DOMINIQUE	DAKAR	2011	Female	2	6	<=6	Yes	Yes	Yes		NEGATIF
763-HPD	PRINCIPAL	DAKAR	2011	Female	1	6	<=6		Yes	No		NEGATIF
9251-HALD	BIGNONA	ZIGUINCHOR	2011	Male	1	8	6 - 12	Yes	Yes	Yes	AMP	NEGATIF
8440-HALD	CS KASNACK	KAOLACK	2011	Male	1	80	72-140	Yes	Yes	Yes	AMP	NEGATIF
7628-HALD	CS ZIGUINCHOR	ZIGUINCHOR	2011	Female	1	48	24-48	Yes	Yes	Yes		NEGATIF
8663-HALD	BOUNKILING	SEDHIOU	2011	Male	1	36	24-48	Yes	Yes	Yes	AMP	NEGATIF
7357-HALD	CS NDOFFANE	KAOLACK	2011	Male	1	6	<=6	Yes	Yes	Yes		NEGATIF
7627-HALD	CS ZIGUINCHOR	ZIGUINCHOR	2011	Male	2	6	<=6	Yes	Yes	Yes		NEGATIF
7836-HALD	CS DIOURBEL	DIOURBEL	2011	Male	1	6	<=6	Yes	Yes	Yes		NEGATIF
9258-HALD	BIGNONA	ZIGUINCHOR	2011	Female	2	28	24-48	Yes	Yes	Yes	AMP	NEGATIF
7989-HALD	Synergie Gu�diawaye	DAKAR	2011	Female	1	6	<=6	Yes	No	No		NEGATIF
7572-HALD	CS ZIGUINCHOR	ZIGUINCHOR	2011	Female	2	4	<=6	Yes	Yes	Yes		NEGATIF
8631-HALD	CS MBAO	DAKAR	2011	Male	1	6	<=6	Yes	Yes	Yes	AMP	NEGATIF
7564-HALD	CS FOUNDIOUGNE	FATICK	2011	Female	1			Yes	Yes	Yes		NEGATIF
7885-HALD	CS FOUNDIOUGNE	FATICK	2011	Male	3	10	6 - 12	Yes	No	No		NEGATIF
7843-HALD	CS OUSSOUYE	ZIGUINCHOR	2011	Female	1	12	6 - 12	Yes	Yes	Yes		NEGATIF
7381-HALD	IHS	DAKAR	2011	Female	2	6	<=6	Yes	Yes	Yes		NEGATIF
8659-HALD	BOUNKILING	SEDHIOU	2011	Male	1	9	6 - 12	Yes	Yes	Yes	AMP	NEGATIF
8077-HALD	SEDHIOU	SEDHIOU	2011	Female	2	12	6 - 12	Yes	Yes	Yes	AMP	NEGATIF
[truncated: 2,444 more rows]
